# Supplementary material for: The Prognostic Value of Calcium in Post-Cardiovascular Surgery Patients in the Intensive Care Unit
Source: Front Cardiovasc Med. 2021 Oct 5;8:733528. doi: 10.3389/fcvm.2021.733528 (PMC8523822; doi:10.3389/fcvm.2021.733528)
Supplement: Supplementary file 2 [file Table_2.XLSX]

## Sheet: Supplemental file 2
Supplemental file 2: The maximum standardized differences between groups in MIMIC III dataset.
varible	max.std.eff.sz	min.p	max.ks	min.ks.pval	stop.method
gender	0.1628	0.0071	0.0796	0.0071	unweighted method
admission_type:elective	0.7852	0	0.3403	0	unweighted method
marital_status:married	0.2008	0	0.1003	0	unweighted method
calcium supplementary	0.4077	0	0.1827	0	unweighted method
age	0.5947	0	0.2879	0	unweighted method
gender	0.0934	0.5559	0.0457	0.5559	absolute standardized effect size method
admission_type:elective	0.1091	0.7176	0.0473	0.7176	absolute standardized effect size method
marital_status:married	0.0448	0.6348	0.0224	0.6348	absolute standardized effect size method
calcium supplementary	0.0566	0.7507	0.0254	0.7507	absolute standardized effect size method
age	0.0628	0.3407	0.1	0.8566	absolute standardized effect size method
gender	0.0934	0.5559	0.0457	0.5559	the weighted two-sample Kolmogorov-Smirnov (KS) method
admission_type:elective	0.1091	0.7173	0.0473	0.7173	the weighted two-sample Kolmogorov-Smirnov (KS) method
marital_status:married	0.0448	0.6348	0.0224	0.6348	the weighted two-sample Kolmogorov-Smirnov (KS) method
calcium supplementary	0.0566	0.7507	0.0254	0.7507	the weighted two-sample Kolmogorov-Smirnov (KS) method
age	0.0628	0.3407	0.1	0.8566	the weighted two-sample Kolmogorov-Smirnov (KS) method
