# Supplementary material for: The Prognostic Value of Calcium in Post-Cardiovascular Surgery Patients in the Intensive Care Unit
Source: Front Cardiovasc Med. 2021 Oct 5;8:733528. doi: 10.3389/fcvm.2021.733528 (PMC8523822; doi:10.3389/fcvm.2021.733528)
Supplement: Supplementary file 3 [file Table_3.XLSX]

## Sheet: Supplemental file 3
Supplemental file 3: Full results of univariate cox analysis for outcomes in MIMIC III dataset.
		pre-match cohort				post-match cohort
covariate	outcome	HR	lower.ci	higher.ci	p.value	HR	lower.ci	higher.ci	p.value
GENDERM	death_in_hospital	0.86	0.75	0.98	0.02	0.7	0.45	1.1	0.1
GENDERM	death_28	0.87	0.78	0.98	0.02	0.69	0.47	1	0.06
GENDERM	death_90	0.9	0.8	1	0.06	0.75	0.53	1.1	0.11
GENDERM	death_1_year	0.94	0.85	1	0.25	0.8	0.59	1.1	0.16
ADMISSION_TYPEEMERGENCY	death_in_hospital	4.1	3.1	5.6	<0.01	1.4	0.33	5.8	0.66
ADMISSION_TYPEURGENT	death_in_hospital	3.1	1.7	5.6	<0.01	1.2	0.22	6.8	0.81
ADMISSION_TYPEEMERGENCY	death_28	3.6	2.8	4.7	<0.01	1.4	0.38	5.4	0.59
ADMISSION_TYPEURGENT	death_28	2.5	1.5	4.4	<0.01	1.2	0.24	5.9	0.83
ADMISSION_TYPEEMERGENCY	death_90	3.1	2.5	3.8	<0.01	1.4	0.43	4.5	0.58
ADMISSION_TYPEURGENT	death_90	2.4	1.5	3.8	<0.01	1.1	0.25	4.7	0.92
ADMISSION_TYPEEMERGENCY	death_1_year	2.4	2	2.8	<0.01	1.3	0.51	3.5	0.56
ADMISSION_TYPEURGENT	death_1_year	1.8	1.2	2.7	<0.01	1.2	0.4	3.8	0.71
MARITAL_STATUSNot specified	death_in_hospital	2	1.6	2.5	<0.01	1.8	1	3.1	0.04
MARITAL_STATUSSingle	death_in_hospital	0.91	0.8	1	0.2	1.3	0.87	2	0.19
MARITAL_STATUSNot specified	death_28	1.8	1.5	2.2	<0.01	1.7	1	2.9	0.04
MARITAL_STATUSSingle	death_28	0.86	0.76	0.98	0.02	1.2	0.82	1.8	0.33
MARITAL_STATUSNot specified	death_90	1.7	1.3	2	<0.01	1.5	0.89	2.6	0.13
MARITAL_STATUSSingle	death_90	0.86	0.77	0.97	0.01	1.2	0.81	1.6	0.43
MARITAL_STATUSNot specified	death_1_year	1.6	1.3	1.9	<0.01	1.5	1	2.3	0.04
MARITAL_STATUSSingle	death_1_year	0.9	0.81	0.99	0.04	1.1	0.81	1.5	0.56
ETHNICITYBlack	death_in_hospital	0.93	0.55	1.6	0.8	0.77	0.2	2.9	0.7
ETHNICITYHispanic	death_in_hospital	0.89	0.47	1.7	0.71	0.67	0.14	3.1	0.61
ETHNICITYNot specified	death_in_hospital	1.6	0.99	2.6	0.05	1.7	0.44	6.4	0.44
ETHNICITYWhite	death_in_hospital	1.1	0.67	1.7	0.78	0.75	0.21	2.6	0.65
ETHNICITYBlack	death_28	0.85	0.53	1.4	0.5	0.74	0.21	2.5	0.63
ETHNICITYHispanic	death_28	0.75	0.42	1.3	0.33	0.62	0.15	2.6	0.52
ETHNICITYNot specified	death_28	1.5	1	2.3	0.05	1.7	0.5	5.8	0.39
ETHNICITYWhite	death_28	1	0.68	1.5	0.93	0.79	0.25	2.5	0.69
ETHNICITYBlack	death_90	0.83	0.54	1.3	0.38	0.67	0.22	2	0.48
ETHNICITYHispanic	death_90	0.84	0.5	1.4	0.5	0.68	0.19	2.4	0.55
ETHNICITYNot specified	death_90	1.5	0.98	2.1	0.06	1.6	0.54	4.8	0.39
ETHNICITYWhite	death_90	1	0.69	1.5	1	0.79	0.29	2.2	0.65
ETHNICITYBlack	death_1_year	0.97	0.65	1.5	0.89	0.93	0.3	2.9	0.9
ETHNICITYHispanic	death_1_year	0.86	0.52	1.4	0.56	0.81	0.22	3	0.76
ETHNICITYNot specified	death_1_year	1.5	0.99	2.1	0.06	2	0.63	6.2	0.24
ETHNICITYWhite	death_1_year	1.1	0.73	1.5	0.77	1	0.36	3	0.95
age	death_in_hospital	1	1	1	<0.01	1	1	1	0.03
age	death_28	1	1	1	<0.01	1	1	1	0.02
age	death_90	1	1	1	<0.01	1	1	1	0.01
age	death_1_year	1	1	1	<0.01	1	1	1	0.01
SOFA	death_in_hospital	1.1	1.1	1.2	<0.01	1.1	1.1	1.2	<0.01
SOFA	death_28	1.1	1.1	1.1	<0.01	1.1	1.1	1.2	<0.01
SOFA	death_90	1.1	1.1	1.1	<0.01	1.1	1.1	1.2	<0.01
SOFA	death_1_year	1.1	1.1	1.1	<0.01	1.1	1.1	1.1	<0.01
SPASii	death_in_hospital	1	1	1	<0.01	1	1	1.1	<0.01
SPASii	death_28	1	1	1	<0.01	1	1	1	<0.01
SPASii	death_90	1	1	1	<0.01	1	1	1	<0.01
SPASii	death_1_year	1	1	1	<0.01	1	1	1	<0.01
bmi	death_in_hospital	1	1	1	0.17	1	1	1	0.24
bmi	death_28	1	1	1	0.16	1	1	1	0.22
bmi	death_90	1	1	1	0.49	1	1	1	0.64
bmi	death_1_year	1	1	1	0.55	1	1	1	0.88
heartrate_mean	death_in_hospital	1	1	1	<0.01	1	1	1	<0.01
heartrate_mean	death_28	1	1	1	<0.01	1	1	1	<0.01
heartrate_mean	death_90	1	1	1	<0.01	1	1	1	<0.01
heartrate_mean	death_1_year	1	1	1	<0.01	1	1	1	0.03
sysbp_mean	death_in_hospital	0.99	0.98	0.99	<0.01	0.98	0.97	0.99	<0.01
sysbp_mean	death_28	0.99	0.98	0.99	<0.01	0.98	0.97	0.99	<0.01
sysbp_mean	death_90	0.99	0.99	0.99	<0.01	0.98	0.97	0.99	<0.01
sysbp_mean	death_1_year	0.99	0.99	0.99	<0.01	0.99	0.98	0.99	<0.01
diasbp_mean	death_in_hospital	0.99	0.99	1	0.02	0.98	0.95	1	0.05
diasbp_mean	death_28	0.99	0.98	1	<0.01	0.97	0.95	1	0.02
diasbp_mean	death_90	0.99	0.98	1	<0.01	0.98	0.96	1	0.03
diasbp_mean	death_1_year	0.99	0.99	1	<0.01	0.98	0.97	1	0.05
meanbp_mean	death_in_hospital	0.99	0.98	0.99	<0.01	0.96	0.94	0.99	<0.01
meanbp_mean	death_28	0.98	0.98	0.99	<0.01	0.96	0.94	0.98	<0.01
meanbp_mean	death_90	0.98	0.98	0.99	<0.01	0.97	0.95	0.99	<0.01
meanbp_mean	death_1_year	0.99	0.98	0.99	<0.01	0.97	0.96	0.99	<0.01
resprate_mean	death_in_hospital	1.1	1.1	1.1	<0.01	1.1	1	1.1	0.05
resprate_mean	death_28	1.1	1.1	1.1	<0.01	1.1	1	1.1	0.05
resprate_mean	death_90	1.1	1.1	1.1	<0.01	1.1	1	1.1	0.05
resprate_mean	death_1_year	1.1	1	1.1	<0.01	1	1	1.1	0.07
tempc_mean	death_in_hospital	0.8	0.72	0.89	<0.01	0.68	0.55	0.83	<0.01
tempc_mean	death_28	0.81	0.74	0.89	<0.01	0.7	0.58	0.84	<0.01
tempc_mean	death_90	0.8	0.73	0.87	<0.01	0.71	0.6	0.85	<0.01
tempc_mean	death_1_year	0.8	0.74	0.87	<0.01	0.7	0.59	0.83	<0.01
spo2_mean	death_in_hospital	0.93	0.9	0.95	<0.01	0.94	0.88	1	0.04
spo2_mean	death_28	0.93	0.91	0.96	<0.01	0.94	0.89	1	0.06
spo2_mean	death_90	0.94	0.92	0.97	<0.01	0.95	0.9	1	0.09
spo2_mean	death_1_year	0.95	0.93	0.97	<0.01	0.97	0.92	1	0.31
pao2_mean	death_in_hospital	0.99	0.99	1	<0.01	0.99	0.99	1	<0.01
pao2_mean	death_28	0.99	0.99	1	<0.01	0.99	0.99	1	<0.01
pao2_mean	death_90	1	0.99	1	<0.01	0.99	0.99	1	<0.01
pao2_mean	death_1_year	1	1	1	<0.01	1	0.99	1	<0.01
paco2_mean	death_in_hospital	0.98	0.97	0.99	<0.01	0.99	0.93	1	0.67
paco2_mean	death_28	0.98	0.97	0.99	<0.01	0.99	0.94	1	0.69
paco2_mean	death_90	0.99	0.98	0.99	<0.01	0.99	0.95	1	0.73
paco2_mean	death_1_year	0.99	0.98	1	<0.01	0.99	0.96	1	0.68
ph_mean	death_in_hospital	0.051	0.02	0.13	<0.01	0.014	0.0016	0.13	<0.01
ph_mean	death_28	0.087	0.036	0.21	<0.01	0.027	0.0035	0.22	<0.01
ph_mean	death_90	0.12	0.053	0.27	<0.01	0.039	0.0055	0.27	<0.01
ph_mean	death_1_year	0.16	0.076	0.33	<0.01	0.067	0.013	0.35	<0.01
elixhauser_scores	death_in_hospital	1	1	1	<0.01	1	1	1	<0.01
elixhauser_scores	death_28	1	1	1	<0.01	1	1	1	<0.01
elixhauser_scores	death_90	1	1	1	<0.01	1	1	1	<0.01
elixhauser_scores	death_1_year	1	1	1	<0.01	1	1	1	<0.01
congestive_heart_failure1	death_in_hospital	1.6	1.4	1.8	<0.01	1.8	1.1	3.1	0.03
congestive_heart_failure1	death_28	1.5	1.3	1.7	<0.01	1.7	1	2.8	0.04
congestive_heart_failure1	death_90	1.4	1.2	1.6	<0.01	1.5	0.96	2.5	0.07
congestive_heart_failure1	death_1_year	1.3	1.2	1.5	<0.01	1.4	0.9	2.1	0.14
cardiac_arrhythmias1	death_in_hospital	1.7	1.5	1.9	<0.01	1.4	0.93	2.2	0.1
cardiac_arrhythmias1	death_28	1.8	1.5	2	<0.01	1.5	1	2.2	0.03
cardiac_arrhythmias1	death_90	1.8	1.6	2	<0.01	1.6	1.2	2.3	<0.01
cardiac_arrhythmias1	death_1_year	1.7	1.5	1.9	<0.01	1.5	1.1	2	0.02
valvular_disease1	death_in_hospital	1.3	1	1.7	0.03	1.1	0.64	1.9	0.71
valvular_disease1	death_28	1.4	1.2	1.8	<0.01	1.1	0.69	1.8	0.63
valvular_disease1	death_90	1.4	1.2	1.7	<0.01	1.1	0.71	1.8	0.6
valvular_disease1	death_1_year	1.4	1.2	1.7	<0.01	1.1	0.66	1.7	0.79
pulmonary_circulation1	death_in_hospital	1.5	1.2	1.9	<0.01	1.2	0.64	2.3	0.56
pulmonary_circulation1	death_28	1.4	1.1	1.7	<0.01	1.1	0.6	2	0.76
pulmonary_circulation1	death_90	1.3	1.1	1.6	<0.01	0.98	0.53	1.8	0.94
pulmonary_circulation1	death_1_year	1.3	1.1	1.6	<0.01	0.81	0.43	1.5	0.52
hypertension1	death_in_hospital	0.95	0.79	1.1	0.56	0.83	0.53	1.3	0.41
hypertension1	death_28	1	0.86	1.2	0.93	0.82	0.55	1.2	0.35
hypertension1	death_90	1.1	0.94	1.2	0.27	0.96	0.68	1.3	0.8
hypertension1	death_1_year	1.1	0.96	1.2	0.17	0.96	0.7	1.3	0.77
paralysis1	death_in_hospital	0.54	0.35	0.82	<0.01	0.29	0.12	0.69	<0.01
paralysis1	death_28	0.63	0.44	0.89	<0.01	0.4	0.19	0.86	0.02
paralysis1	death_90	0.74	0.56	0.99	0.04	0.49	0.25	0.95	0.03
paralysis1	death_1_year	0.86	0.68	1.1	0.19	0.65	0.39	1.1	0.1
chronic_pulmonary1	death_in_hospital	0.98	0.84	1.2	0.83	0.93	0.63	1.4	0.73
chronic_pulmonary1	death_28	1.1	0.91	1.2	0.49	1.1	0.76	1.5	0.71
chronic_pulmonary1	death_90	1	0.91	1.2	0.62	1.1	0.77	1.4	0.75
chronic_pulmonary1	death_1_year	1	0.9	1.1	0.79	1	0.78	1.3	0.87
renal_failure1	death_in_hospital	1.1	0.9	1.3	0.46	1.5	0.78	2.8	0.23
renal_failure1	death_28	1.1	0.96	1.3	0.16	1.4	0.77	2.5	0.27
renal_failure1	death_90	1.2	1	1.3	0.02	1.4	0.86	2.4	0.16
renal_failure1	death_1_year	1.2	1	1.3	<0.01	1.4	0.87	2.2	0.17
liver_disease1	death_in_hospital	1.9	1.5	2.2	<0.01	1.8	1.2	2.7	<0.01
liver_disease1	death_28	1.7	1.5	2.1	<0.01	1.6	1.1	2.4	0.01
liver_disease1	death_90	1.6	1.4	1.9	<0.01	1.6	1.1	2.3	<0.01
liver_disease1	death_1_year	1.5	1.3	1.8	<0.01	1.5	1.1	2.1	0.02
rheumatoid_arthritis1	death_in_hospital	1.2	0.88	1.7	0.21	1.5	0.7	3.1	0.3
rheumatoid_arthritis1	death_28	1.2	0.91	1.7	0.18	1.4	0.69	2.8	0.35
rheumatoid_arthritis1	death_90	1.3	0.97	1.7	0.08	1.3	0.67	2.6	0.43
rheumatoid_arthritis1	death_1_year	1.2	0.9	1.5	0.23	1.1	0.55	2.3	0.76
coagulopathy1	death_in_hospital	1.9	1.7	2.2	<0.01	2.4	1.6	3.5	<0.01
coagulopathy1	death_28	1.8	1.6	2.1	<0.01	2.2	1.5	3.2	<0.01
coagulopathy1	death_90	1.7	1.5	1.9	<0.01	2.1	1.5	3	<0.01
coagulopathy1	death_1_year	1.6	1.5	1.8	<0.01	1.9	1.4	2.6	<0.01
obesity1	death_in_hospital	0.69	0.53	0.9	<0.01	0.65	0.32	1.3	0.24
obesity1	death_28	0.72	0.57	0.91	<0.01	0.7	0.38	1.3	0.26
obesity1	death_90	0.77	0.62	0.95	0.02	0.77	0.45	1.3	0.35
obesity1	death_1_year	0.85	0.71	1	0.09	0.84	0.54	1.3	0.45
aniongap_mean	death_in_hospital	1.1	1.1	1.1	<0.01	1.1	1	1.2	<0.01
aniongap_mean	death_28	1.1	1.1	1.1	<0.01	1.1	1	1.2	<0.01
aniongap_mean	death_90	1.1	1.1	1.1	<0.01	1.1	1	1.1	<0.01
aniongap_mean	death_1_year	1.1	1.1	1.1	<0.01	1.1	1	1.1	<0.01
bicarbonate_mean	death_in_hospital	0.91	0.9	0.93	<0.01	0.93	0.83	1	0.22
bicarbonate_mean	death_28	0.92	0.91	0.94	<0.01	0.94	0.85	1	0.19
bicarbonate_mean	death_90	0.93	0.92	0.95	<0.01	0.94	0.87	1	0.18
bicarbonate_mean	death_1_year	0.95	0.93	0.96	<0.01	0.95	0.89	1	0.19
creatinine_mean	death_in_hospital	1.1	1	1.1	<0.01	1	0.96	1.1	0.43
creatinine_mean	death_28	1.1	1	1.1	<0.01	1	0.96	1.1	0.44
creatinine_mean	death_90	1.1	1	1.1	<0.01	1	0.96	1.1	0.52
creatinine_mean	death_1_year	1.1	1	1.1	<0.01	1	0.94	1.1	0.9
chloride_mean	death_in_hospital	0.99	0.97	1	0.03	0.99	0.96	1	0.71
chloride_mean	death_28	0.98	0.97	0.99	<0.01	0.99	0.96	1	0.62
chloride_mean	death_90	0.98	0.97	0.99	<0.01	1	0.97	1	0.81
chloride_mean	death_1_year	0.99	0.98	0.99	<0.01	1	0.98	1	0.84
glucose_mean	death_in_hospital	1	1	1	<0.01	1	1	1	0.01
glucose_mean	death_28	1	1	1	<0.01	1	1	1	0.04
glucose_mean	death_90	1	1	1	<0.01	1	1	1	0.12
glucose_mean	death_1_year	1	1	1	<0.01	1	1	1	0.1
hematocrit_mean	death_in_hospital	1	1	1	0.05	1	0.96	1.1	0.92
hematocrit_mean	death_28	1	1	1	0.07	1	0.96	1	0.9
hematocrit_mean	death_90	1	1	1	0.17	1	0.96	1	0.91
hematocrit_mean	death_1_year	1	1	1	0.26	1	0.97	1	0.84
hemoglobin_mean	death_in_hospital	1	0.98	1.1	0.29	1	0.88	1.1	0.96
hemoglobin_mean	death_28	1	0.98	1.1	0.42	0.98	0.87	1.1	0.79
hemoglobin_mean	death_90	1	0.97	1	0.78	0.98	0.88	1.1	0.72
hemoglobin_mean	death_1_year	0.99	0.96	1	0.69	1	0.91	1.1	0.92
lactate_mean	death_in_hospital	1.2	1.2	1.2	<0.01	1.2	1.1	1.3	<0.01
lactate_mean	death_28	1.2	1.2	1.2	<0.01	1.2	1.1	1.3	<0.01
lactate_mean	death_90	1.2	1.1	1.2	<0.01	1.2	1.1	1.3	<0.01
lactate_mean	death_1_year	1.1	1.1	1.2	<0.01	1.2	1.1	1.3	<0.01
platelet_mean	death_in_hospital	1	1	1	<0.01	1	0.99	1	<0.01
platelet_mean	death_28	1	1	1	<0.01	1	1	1	<0.01
platelet_mean	death_90	1	1	1	0.03	1	1	1	<0.01
platelet_mean	death_1_year	1	1	1	0.08	1	1	1	0.01
potassium_mean	death_in_hospital	1.1	0.99	1.3	0.06	0.88	0.58	1.3	0.53
potassium_mean	death_28	1.1	0.96	1.2	0.2	0.93	0.64	1.3	0.69
potassium_mean	death_90	1.1	0.95	1.2	0.27	0.96	0.69	1.3	0.83
potassium_mean	death_1_year	1.1	0.99	1.2	0.07	0.96	0.73	1.3	0.8
ptt_mean	death_in_hospital	1	1	1	<0.01	1	1	1	<0.01
ptt_mean	death_28	1	1	1	<0.01	1	1	1	<0.01
ptt_mean	death_90	1	1	1	<0.01	1	1	1	<0.01
ptt_mean	death_1_year	1	1	1	<0.01	1	1	1	<0.01
inr_mean	death_in_hospital	1.2	1.2	1.3	<0.01	1.1	1	1.3	0.05
inr_mean	death_28	1.2	1.1	1.3	<0.01	1.1	1	1.3	0.05
inr_mean	death_90	1.2	1.1	1.3	<0.01	1.1	0.99	1.3	0.08
inr_mean	death_1_year	1.2	1.1	1.3	<0.01	1.1	1	1.2	0.02
pt_mean	death_in_hospital	1	1	1	<0.01	1	1	1	<0.01
pt_mean	death_28	1	1	1	<0.01	1	1	1	<0.01
pt_mean	death_90	1	1	1	<0.01	1	1	1	<0.01
pt_mean	death_1_year	1	1	1	<0.01	1	1	1	<0.01
sodium_mean	death_in_hospital	1	1	1	0.11	1	1	1.1	0.02
sodium_mean	death_28	1	0.99	1	0.25	1	1	1.1	0.04
sodium_mean	death_90	1	0.99	1	0.27	1	1	1.1	0.01
sodium_mean	death_1_year	1	0.99	1	0.38	1	1	1.1	<0.01
bun_mean	death_in_hospital	1	1	1	<0.01	1	1	1	<0.01
bun_mean	death_28	1	1	1	<0.01	1	1	1	<0.01
bun_mean	death_90	1	1	1	<0.01	1	1	1	<0.01
bun_mean	death_1_year	1	1	1	<0.01	1	1	1	<0.01
wbc_mean	death_in_hospital	1	1	1	<0.01	1	0.99	1	0.63
wbc_mean	death_28	1	1	1	<0.01	1	0.99	1	0.43
wbc_mean	death_90	1	1	1	<0.01	1	0.99	1	0.42
wbc_mean	death_1_year	1	1	1	<0.01	1	0.99	1	0.52
vasopressor1	death_in_hospital	1.1	0.95	1.2	0.22	1.5	1	2.3	0.05
vasopressor1	death_28	1.1	0.98	1.2	0.1	1.4	0.95	2	0.09
vasopressor1	death_90	1.1	0.99	1.2	0.09	1.3	0.92	1.9	0.14
vasopressor1	death_1_year	1.1	0.99	1.2	0.09	1.2	0.87	1.6	0.27
crrt1	death_in_hospital	1.5	1.2	1.9	<0.01	1.7	1	2.7	0.05
crrt1	death_28	1.5	1.2	1.9	<0.01	1.6	0.99	2.5	0.05
crrt1	death_90	1.5	1.2	1.8	<0.01	1.4	0.91	2.3	0.12
crrt1	death_1_year	1.5	1.3	1.8	<0.01	1.3	0.82	2.1	0.26
calcium_sup1	death_in_hospital	1.1	0.93	1.2	0.34	0.71	0.42	1.2	0.2
calcium_sup1	death_28	1.1	0.92	1.2	0.45	0.72	0.45	1.1	0.16
calcium_sup1	death_90	1	0.92	1.2	0.6	0.74	0.49	1.1	0.18
calcium_sup1	death_1_year	1	0.92	1.1	0.65	0.79	0.54	1.1	0.21
diabetes1	death_in_hospital	0.83	0.72	0.97	0.01	0.98	0.55	1.8	0.94
diabetes1	death_28	0.86	0.75	0.98	0.02	0.96	0.56	1.6	0.86
diabetes1	death_90	0.88	0.78	0.99	0.04	0.96	0.6	1.5	0.86
diabetes1	death_1_year	0.93	0.84	1	0.19	0.9	0.59	1.4	0.62
cancer1	death_in_hospital	2.1	1.8	2.5	<0.01	1.7	1.1	2.7	0.02
cancer1	death_28	2	1.7	2.4	<0.01	1.8	1.2	2.6	<0.01
cancer1	death_90	1.9	1.6	2.2	<0.01	1.6	1.1	2.4	0.03
cancer1	death_1_year	1.9	1.7	2.2	<0.01	1.6	1.1	2.3	0.01
fcalcium_risk_groupsevere_hypo	death_in_hospital	2.9	2.1	4.1	<0.01	3.1	1.9	4.9	<0.01
fcalcium_risk_groupmild_hypo	death_in_hospital	1.7	1.4	2	<0.01	1.5	1.2	1.8	<0.01
fcalcium_risk_grouphyper	death_in_hospital	1.4	1	2	0.05	1.2	0.83	1.7	0.34
fcalcium_risk_groupsevere_hypo	death_28	2.4	1.7	3.4	<0.01	2.5	1.6	4	<0.01
fcalcium_risk_groupmild_hypo	death_28	1.6	1.4	1.9	<0.01	1.4	1.2	1.7	<0.01
fcalcium_risk_grouphyper	death_28	1.4	1	2	0.03	1.2	0.89	1.7	0.21
fcalcium_risk_groupsevere_hypo	death_90	2.1	1.5	3	<0.01	2.2	1.4	3.5	<0.01
fcalcium_risk_groupmild_hypo	death_90	1.5	1.3	1.7	<0.01	1.4	1.2	1.6	<0.01
fcalcium_risk_grouphyper	death_90	1.3	0.98	1.8	0.07	1.2	0.87	1.6	0.31
fcalcium_risk_groupsevere_hypo	death_1_year	1.8	1.3	2.5	<0.01	1.9	1.2	2.9	<0.01
fcalcium_risk_groupmild_hypo	death_1_year	1.4	1.2	1.6	<0.01	1.3	1.1	1.5	<0.01
fcalcium_risk_grouphyper	death_1_year	1.3	0.99	1.6	0.06	1.2	0.93	1.5	0.17
calcium_risk_groupsevere_hypo	death_in_hospital	1.2	1	1.5	0.02	2	1.3	3.2	<0.01
calcium_risk_groupmild_hypo	death_in_hospital	0.84	0.72	0.99	0.03	0.82	0.6	1.1	0.23
calcium_risk_grouphyper	death_in_hospital	1.2	0.65	2.1	0.59	1	0.5	2.1	0.93
calcium_risk_groupsevere_hypo	death_28	1.2	1	1.4	0.06	1.8	1.2	2.8	<0.01
calcium_risk_groupmild_hypo	death_28	0.87	0.75	1	0.06	0.85	0.63	1.1	0.26
calcium_risk_grouphyper	death_28	1.1	0.6	1.9	0.84	0.94	0.47	1.9	0.86
calcium_risk_groupsevere_hypo	death_90	1.1	0.95	1.3	0.19	1.7	1.1	2.5	0.01
calcium_risk_groupmild_hypo	death_90	0.87	0.76	0.99	0.04	0.86	0.66	1.1	0.26
calcium_risk_grouphyper	death_90	1.1	0.63	1.8	0.8	1	0.55	1.9	0.94
calcium_risk_groupsevere_hypo	death_1_year	1.1	0.94	1.2	0.31	1.5	1	2.2	0.05
calcium_risk_groupmild_hypo	death_1_year	0.89	0.79	1	0.06	0.87	0.7	1.1	0.22
calcium_risk_grouphyper	death_1_year	1	0.61	1.7	0.93	0.87	0.46	1.6	0.66
