# Supplementary material for: The Prognostic Value of Calcium in Post-Cardiovascular Surgery Patients in the Intensive Care Unit
Source: Front Cardiovasc Med. 2021 Oct 5;8:733528. doi: 10.3389/fcvm.2021.733528 (PMC8523822; doi:10.3389/fcvm.2021.733528)
Supplement: Supplementary file 4 [file Table_4.XLSX]

## Sheet: Supplemental file 4
Supplemental file 4: Full results of multivariate cox analysis for outcomes in MIMIC III dataset.
		pre-match cohort						post-match cohort
covariate	outcome	HR	lower.ci	higher.ci	p.value	covariate	outcome	HR	lower.ci	higher.ci	p.value
GENDERM	death_in_hospital	0.62	0.47	0.84	<0.01	MARITAL_STATUSNot specified	death_in_hospital	1.9	1.5	2.4	<0.01
ADMISSION_TYPEEMERGENCY	death_in_hospital	1.2	0.63	2.3	0.58	MARITAL_STATUSSingle	death_in_hospital	0.95	0.82	1.1	0.44
ADMISSION_TYPEURGENT	death_in_hospital	1	0.34	3	0.98	tempc_mean	death_in_hospital	0.92	0.82	1	0.12
MARITAL_STATUSNot specified	death_in_hospital	1.6	0.82	3.1	0.17	ph_mean	death_in_hospital	0.28	0.11	0.72	<0.01
MARITAL_STATUSSingle	death_in_hospital	1.1	0.78	1.5	0.67	congestive_heart_failure1	death_in_hospital	1.4	1.2	1.6	<0.01
tempc_mean	death_in_hospital	0.78	0.65	0.95	0.01	cardiac_arrhythmias1	death_in_hospital	1.4	1.2	1.6	<0.01
ph_mean	death_in_hospital	0.14	0.018	1.1	0.06	paralysis1	death_in_hospital	0.59	0.38	0.91	0.02
congestive_heart_failure1	death_in_hospital	1.3	0.9	1.8	0.16	liver_disease1	death_in_hospital	1.6	1.3	2	<0.01
cardiac_arrhythmias1	death_in_hospital	1.2	0.8	1.7	0.4	coagulopathy1	death_in_hospital	1.4	1.2	1.7	<0.01
valvular_disease1	death_in_hospital	1.1	0.61	1.9	0.83	lactate_mean	death_in_hospital	1.1	1.1	1.2	<0.01
pulmonary_circulation1	death_in_hospital	0.64	0.27	1.5	0.31	cancer1	death_in_hospital	2.1	1.8	2.5	<0.01
paralysis1	death_in_hospital	0.41	0.18	0.92	0.03	fcalcium_risk_groupsevere_hypo	death_in_hospital	1.8	1.2	2.7	<0.01
renal_failure1	death_in_hospital	1.4	0.93	2.1	0.11	fcalcium_risk_groupmild_hypo	death_in_hospital	1.4	1.2	1.7	<0.01
liver_disease1	death_in_hospital	1.8	1.3	2.5	<0.01	fcalcium_risk_grouphyper	death_in_hospital	1.3	0.91	1.9	0.15
coagulopathy1	death_in_hospital	1.3	0.93	1.9	0.12	calcium_risk_groupsevere_hypo	death_in_hospital	0.93	0.76	1.1	0.45
obesity1	death_in_hospital	0.97	0.45	2.1	0.94	calcium_risk_groupmild_hypo	death_in_hospital	0.83	0.7	0.99	0.03
lactate_mean	death_in_hospital	1.2	1.1	1.3	<0.01	calcium_risk_grouphyper	death_in_hospital	0.61	0.32	1.1	0.12
inr_mean	death_in_hospital	1	0.89	1.1	0.93	MARITAL_STATUSNot specified	death_28	1.7	1.4	2.2	<0.01
crrt1	death_in_hospital	1	0.64	1.7	0.88	MARITAL_STATUSSingle	death_28	0.9	0.79	1	0.11
diabetes1	death_in_hospital	1	0.68	1.5	0.98	tempc_mean	death_28	0.92	0.84	1	0.11
cancer1	death_in_hospital	1.9	1.2	3.2	0.01	ph_mean	death_28	0.37	0.15	0.88	0.03
fcalcium_risk_groupsevere_hypo	death_in_hospital	1.6	1	2.6	0.04	congestive_heart_failure1	death_28	1.3	1.2	1.6	<0.01
fcalcium_risk_groupmild_hypo	death_in_hospital	1.2	0.95	1.5	0.14	cardiac_arrhythmias1	death_28	1.5	1.3	1.7	<0.01
fcalcium_risk_grouphyper	death_in_hospital	1	0.69	1.5	0.95	paralysis1	death_28	0.68	0.47	0.98	0.04
calcium_risk_groupsevere_hypo	death_in_hospital	1.4	0.95	2.1	0.09	liver_disease1	death_28	1.6	1.3	1.9	<0.01
calcium_risk_groupmild_hypo	death_in_hospital	0.73	0.52	1	0.07	coagulopathy1	death_28	1.4	1.2	1.6	<0.01
calcium_risk_grouphyper	death_in_hospital	0.54	0.24	1.2	0.14	lactate_mean	death_28	1.1	1.1	1.2	<0.01
GENDERM	death_28	0.61	0.46	0.8	<0.01	cancer1	death_28	2	1.7	2.4	<0.01
ADMISSION_TYPEEMERGENCY	death_28	1.2	0.59	2.5	0.58	fcalcium_risk_groupsevere_hypo	death_28	1.6	1	2.4	0.04
ADMISSION_TYPEURGENT	death_28	0.96	0.33	2.8	0.94	fcalcium_risk_groupmild_hypo	death_28	1.4	1.2	1.6	<0.01
MARITAL_STATUSNot specified	death_28	1.5	0.84	2.7	0.17	fcalcium_risk_grouphyper	death_28	1.4	0.99	1.9	0.06
MARITAL_STATUSSingle	death_28	1	0.74	1.4	0.98	calcium_risk_groupsevere_hypo	death_28	0.92	0.77	1.1	0.39
tempc_mean	death_28	0.8	0.66	0.96	0.02	calcium_risk_groupmild_hypo	death_28	0.87	0.75	1	0.07
ph_mean	death_28	0.24	0.035	1.7	0.16	calcium_risk_grouphyper	death_28	0.56	0.31	1	0.05
congestive_heart_failure1	death_28	1.2	0.87	1.8	0.23	MARITAL_STATUSNot specified	death_90	1.7	1.3	2.1	<0.01
cardiac_arrhythmias1	death_28	1.3	0.91	1.9	0.14	MARITAL_STATUSSingle	death_90	0.9	0.8	1	0.09
valvular_disease1	death_28	1.1	0.66	1.8	0.77	tempc_mean	death_90	0.91	0.83	0.99	0.03
pulmonary_circulation1	death_28	0.59	0.25	1.4	0.22	ph_mean	death_90	0.39	0.17	0.87	0.02
paralysis1	death_28	0.55	0.28	1.1	0.08	congestive_heart_failure1	death_90	1.2	1.1	1.4	<0.01
renal_failure1	death_28	1.3	0.9	2	0.14	cardiac_arrhythmias1	death_90	1.5	1.4	1.8	<0.01
liver_disease1	death_28	1.7	1.2	2.4	<0.01	paralysis1	death_90	0.78	0.58	1.1	0.12
coagulopathy1	death_28	1.4	0.97	1.9	0.08	liver_disease1	death_90	1.5	1.3	1.8	<0.01
obesity1	death_28	0.99	0.51	1.9	0.99	coagulopathy1	death_90	1.4	1.2	1.5	<0.01
lactate_mean	death_28	1.2	1.1	1.3	<0.01	lactate_mean	death_90	1.1	1.1	1.2	<0.01
inr_mean	death_28	1	0.91	1.2	0.73	cancer1	death_90	1.9	1.6	2.2	<0.01
crrt1	death_28	1.1	0.7	1.7	0.68	fcalcium_risk_groupsevere_hypo	death_90	1.4	0.95	2.2	0.08
diabetes1	death_28	1	0.68	1.5	0.99	fcalcium_risk_groupmild_hypo	death_90	1.4	1.2	1.6	<0.01
cancer1	death_28	1.9	1.2	3	<0.01	fcalcium_risk_grouphyper	death_90	1.3	0.92	1.7	0.15
fcalcium_risk_groupsevere_hypo	death_28	1.4	0.87	2.2	0.17	calcium_risk_groupsevere_hypo	death_90	0.9	0.76	1.1	0.2
fcalcium_risk_groupmild_hypo	death_28	1.2	0.94	1.4	0.18	calcium_risk_groupmild_hypo	death_90	0.87	0.75	1	0.04
fcalcium_risk_grouphyper	death_28	1.1	0.79	1.7	0.48	calcium_risk_grouphyper	death_90	0.63	0.35	1.1	0.11
calcium_risk_groupsevere_hypo	death_28	1.5	1	2.2	0.03	MARITAL_STATUSNot specified	death_1_year	1.6	1.3	2	<0.01
calcium_risk_groupmild_hypo	death_28	0.84	0.6	1.2	0.29	MARITAL_STATUSSingle	death_1_year	0.93	0.84	1	0.21
calcium_risk_grouphyper	death_28	0.46	0.22	1	0.05	tempc_mean	death_1_year	0.89	0.82	0.97	<0.01
GENDERM	death_90	0.66	0.51	0.86	<0.01	ph_mean	death_1_year	0.39	0.19	0.82	0.01
ADMISSION_TYPEEMERGENCY	death_90	1.2	0.6	2.4	0.59	congestive_heart_failure1	death_1_year	1.2	1.1	1.4	<0.01
ADMISSION_TYPEURGENT	death_90	0.95	0.34	2.7	0.92	cardiac_arrhythmias1	death_1_year	1.5	1.3	1.7	<0.01
MARITAL_STATUSNot specified	death_90	1.4	0.8	2.5	0.23	paralysis1	death_1_year	0.91	0.71	1.1	0.42
MARITAL_STATUSSingle	death_90	1	0.76	1.3	1	liver_disease1	death_1_year	1.5	1.3	1.7	<0.01
tempc_mean	death_90	0.81	0.68	0.98	0.03	coagulopathy1	death_1_year	1.3	1.2	1.5	<0.01
ph_mean	death_90	0.29	0.048	1.7	0.17	lactate_mean	death_1_year	1.1	1.1	1.1	<0.01
congestive_heart_failure1	death_90	1.2	0.82	1.7	0.38	cancer1	death_1_year	1.9	1.7	2.2	<0.01
cardiac_arrhythmias1	death_90	1.4	1	2	0.02	fcalcium_risk_groupsevere_hypo	death_1_year	1.3	0.83	2	0.27
valvular_disease1	death_90	1.1	0.67	1.7	0.8	fcalcium_risk_groupmild_hypo	death_1_year	1.3	1.1	1.4	<0.01
pulmonary_circulation1	death_90	0.52	0.22	1.2	0.13	fcalcium_risk_grouphyper	death_1_year	1.3	0.97	1.6	0.09
paralysis1	death_90	0.64	0.36	1.1	0.12	calcium_risk_groupsevere_hypo	death_1_year	0.9	0.77	1.1	0.19
renal_failure1	death_90	1.4	1	2	0.05	calcium_risk_groupmild_hypo	death_1_year	0.9	0.79	1	0.09
liver_disease1	death_90	1.6	1.2	2.2	<0.01	calcium_risk_grouphyper	death_1_year	0.62	0.35	1.1	0.09
coagulopathy1	death_90	1.4	1	1.9	0.05
obesity1	death_90	1	0.58	1.9	0.88
lactate_mean	death_90	1.2	1.1	1.3	<0.01
inr_mean	death_90	1	0.9	1.1	0.79
crrt1	death_90	1	0.67	1.6	0.9
diabetes1	death_90	0.99	0.69	1.4	0.95
cancer1	death_90	1.7	1.1	2.7	0.01
fcalcium_risk_groupsevere_hypo	death_90	1.3	0.86	2.1	0.19
fcalcium_risk_groupmild_hypo	death_90	1.1	0.95	1.4	0.16
fcalcium_risk_grouphyper	death_90	1.1	0.76	1.5	0.67
calcium_risk_groupsevere_hypo	death_90	1.4	0.99	2	0.06
calcium_risk_groupmild_hypo	death_90	0.83	0.62	1.1	0.23
calcium_risk_grouphyper	death_90	0.55	0.26	1.1	0.1
GENDERM	death_1_year	0.73	0.58	0.92	<0.01
ADMISSION_TYPEEMERGENCY	death_1_year	1.2	0.61	2.3	0.62
ADMISSION_TYPEURGENT	death_1_year	1.2	0.48	2.9	0.72
MARITAL_STATUSNot specified	death_1_year	1.6	0.99	2.5	0.05
MARITAL_STATUSSingle	death_1_year	1	0.78	1.3	0.95
tempc_mean	death_1_year	0.79	0.66	0.94	<0.01
ph_mean	death_1_year	0.38	0.077	1.9	0.23
congestive_heart_failure1	death_1_year	1.1	0.8	1.6	0.47
cardiac_arrhythmias1	death_1_year	1.3	0.96	1.8	0.09
valvular_disease1	death_1_year	1.1	0.72	1.7	0.69
pulmonary_circulation1	death_1_year	0.45	0.19	1.1	0.07
paralysis1	death_1_year	0.81	0.51	1.3	0.36
renal_failure1	death_1_year	1.4	1	2	0.04
liver_disease1	death_1_year	1.5	1.1	2	<0.01
coagulopathy1	death_1_year	1.4	1	1.8	0.04
obesity1	death_1_year	1.1	0.71	1.8	0.57
lactate_mean	death_1_year	1.1	1.1	1.2	<0.01
inr_mean	death_1_year	1	0.96	1.1	0.36
crrt1	death_1_year	1	0.67	1.5	0.94
diabetes1	death_1_year	0.92	0.65	1.3	0.62
cancer1	death_1_year	1.8	1.2	2.5	<0.01
fcalcium_risk_groupsevere_hypo	death_1_year	1.3	0.87	2	0.19
fcalcium_risk_groupmild_hypo	death_1_year	1.1	0.95	1.3	0.18
fcalcium_risk_grouphyper	death_1_year	1.2	0.87	1.5	0.32
calcium_risk_groupsevere_hypo	death_1_year	1.3	0.97	1.8	0.08
calcium_risk_groupmild_hypo	death_1_year	0.87	0.68	1.1	0.29
calcium_risk_grouphyper	death_1_year	0.48	0.23	1	0.05
