# Supplementary material for: The Prognostic Value of Calcium in Post-Cardiovascular Surgery Patients in the Intensive Care Unit
Source: Front Cardiovasc Med. 2021 Oct 5;8:733528. doi: 10.3389/fcvm.2021.733528 (PMC8523822; doi:10.3389/fcvm.2021.733528)
Supplement: Supplementary file 6 [file Table_6.XLSX]

## Sheet: Supplemental file 6
Supplemental file 6: Full results of multivariate logistics analysis for outcomes in MIMIC III dataset.
		pre-match cohort					post-match cohort
covariate	OR	lower.ci	higher.ci	P	outcome		covariate	OR	lower.ci	higher.ci	P	outcome
ADMISSION_TYPEEMERGENCY	0.97	0.96	0.99	<0.01	vent_group		ADMISSION_TYPEEMERGENCY	1.06	0.99	1.12	0.07	vent_group
ADMISSION_TYPEURGENT	0.97	0.9	1.04	0.4	vent_group		ADMISSION_TYPEURGENT	1.03	0.9	1.18	0.69	vent_group
MARITAL_STATUSNot specified	1.06	1.03	1.1	<0.01	vent_group		MARITAL_STATUSNot specified	1.07	0.97	1.17	0.18	vent_group
MARITAL_STATUSSingle	0.99	0.97	1.01	0.26	vent_group		MARITAL_STATUSSingle	0.98	0.93	1.02	0.26	vent_group
ETHNICITYBlack	0.99	0.92	1.07	0.87	vent_group		ETHNICITYBlack	0.93	0.81	1.07	0.3	vent_group
ETHNICITYHispanic	1.05	0.97	1.14	0.26	vent_group		ETHNICITYHispanic	0.92	0.79	1.07	0.27	vent_group
ETHNICITYNot specified	1.07	1	1.14	0.05	vent_group		ETHNICITYNot specified	0.92	0.81	1.03	0.15	vent_group
ETHNICITYWhite	1.04	0.97	1.1	0.29	vent_group		ETHNICITYWhite	0.98	0.88	1.09	0.71	vent_group
tempc_mean	1.04	1.03	1.06	<0.01	vent_group		congestive_heart_failure1	0.96	0.89	1.03	0.25	vent_group
congestive_heart_failure1	0.98	0.95	1.01	0.22	vent_group		cardiac_arrhythmias1	0.96	0.9	1.03	0.29	vent_group
cardiac_arrhythmias1	0.97	0.94	1	0.04	vent_group		valvular_disease1	1.02	0.93	1.13	0.63	vent_group
valvular_disease1	0.99	0.94	1.05	0.77	vent_group		pulmonary_circulation1	0.96	0.87	1.06	0.39	vent_group
pulmonary_circulation1	1.02	0.97	1.07	0.42	vent_group		hypertension1	1.16	1	1.33	0.04	vent_group
hypertension1	1	0.94	1.06	0.99	vent_group		paralysis1	0.85	0.67	1.07	0.16	vent_group
paralysis1	1.04	0.99	1.1	0.08	vent_group		renal_failure1	0.81	0.7	0.94	<0.01	vent_group
renal_failure1	0.96	0.91	1.01	0.12	vent_group		liver_disease1	1.01	0.92	1.1	0.86	vent_group
liver_disease1	1.02	0.98	1.05	0.34	vent_group		coagulopathy1	1.01	0.95	1.08	0.69	vent_group
rheumatoid_arthritis1	0.96	0.91	1.01	0.1	vent_group		vasopressor1	1.26	1.2	1.33	<0.01	vent_group
coagulopathy1	1	0.98	1.02	0.95	vent_group		crrt1	0.96	0.87	1.05	0.36	vent_group
obesity1	1.06	1.04	1.09	<0.01	vent_group		calcium_sup1	1.3	1.22	1.37	<0.01	vent_group
potassium_mean	1.02	1.01	1.04	0.01	vent_group		fcalcium_risk_groupsevere_hypo	0.86	0.78	0.95	<0.01	vent_group
vasopressor1	1.22	1.2	1.25	<0.01	vent_group		fcalcium_risk_groupmild_hypo	0.98	0.95	1	0.05	vent_group
crrt1	0.96	0.92	1.01	0.12	vent_group		fcalcium_risk_grouphyper	0.97	0.93	1.01	0.14	vent_group
calcium_sup1	1.21	1.18	1.23	<0.01	vent_group		calcium_risk_groupsevere_hypo	0.93	0.86	1	0.05	vent_group
fcalcium_risk_groupsevere_hypo	0.95	0.88	1.02	0.17	vent_group		calcium_risk_groupmild_hypo	0.99	0.96	1.03	0.68	vent_group
fcalcium_risk_groupmild_hypo	0.97	0.95	0.99	<0.01	vent_group		calcium_risk_grouphyper	0.95	0.81	1.1	0.46	vent_group
fcalcium_risk_grouphyper	0.98	0.94	1.01	0.22	vent_group		ADMISSION_TYPEEMERGENCY	1.23	1.16	1.31	<0.01	hospital_interval_group
calcium_risk_groupsevere_hypo	0.96	0.94	0.99	0.01	vent_group		ADMISSION_TYPEURGENT	1.19	1	1.42	0.05	hospital_interval_group
calcium_risk_groupmild_hypo	1	0.98	1.02	0.72	vent_group		MARITAL_STATUSNot specified	0.92	0.81	1.05	0.24	hospital_interval_group
calcium_risk_grouphyper	0.98	0.89	1.08	0.68	vent_group		MARITAL_STATUSSingle	1.08	1.03	1.14	<0.01	hospital_interval_group
ADMISSION_TYPEEMERGENCY	1.3	1.27	1.34	<0.01	hospital_interval_group		ETHNICITYBlack	0.99	0.81	1.2	0.89	hospital_interval_group
ADMISSION_TYPEURGENT	1.3	1.19	1.43	<0.01	hospital_interval_group		ETHNICITYHispanic	1.14	0.93	1.39	0.2	hospital_interval_group
MARITAL_STATUSNot specified	1.02	0.96	1.07	0.56	hospital_interval_group		ETHNICITYNot specified	1.09	0.9	1.31	0.39	hospital_interval_group
MARITAL_STATUSSingle	1.06	1.03	1.08	<0.01	hospital_interval_group		ETHNICITYWhite	1.08	0.9	1.29	0.42	hospital_interval_group
ETHNICITYBlack	1.09	0.99	1.19	0.08	hospital_interval_group		congestive_heart_failure1	1.23	1.14	1.32	<0.01	hospital_interval_group
ETHNICITYHispanic	1.09	0.98	1.2	0.1	hospital_interval_group		cardiac_arrhythmias1	1.05	0.97	1.14	0.21	hospital_interval_group
ETHNICITYNot specified	1.04	0.96	1.13	0.35	hospital_interval_group		valvular_disease1	1.06	0.95	1.18	0.34	hospital_interval_group
ETHNICITYWhite	1.07	0.99	1.16	0.1	hospital_interval_group		pulmonary_circulation1	1.1	0.96	1.26	0.17	hospital_interval_group
tempc_mean	1.06	1.04	1.08	<0.01	hospital_interval_group		hypertension1	0.99	0.84	1.16	0.88	hospital_interval_group
congestive_heart_failure1	1.13	1.08	1.17	<0.01	hospital_interval_group		paralysis1	1.47	1.3	1.67	<0.01	hospital_interval_group
cardiac_arrhythmias1	1.11	1.07	1.15	<0.01	hospital_interval_group		renal_failure1	1.12	0.95	1.31	0.17	hospital_interval_group
valvular_disease1	1.02	0.96	1.09	0.45	hospital_interval_group		liver_disease1	1.04	0.96	1.13	0.37	hospital_interval_group
pulmonary_circulation1	1.13	1.07	1.19	<0.01	hospital_interval_group		coagulopathy1	1.19	1.11	1.28	<0.01	hospital_interval_group
hypertension1	1.05	0.98	1.13	0.16	hospital_interval_group		vasopressor1	0.89	0.84	0.94	<0.01	hospital_interval_group
paralysis1	1.19	1.12	1.27	<0.01	hospital_interval_group		crrt1	0.97	0.88	1.08	0.62	hospital_interval_group
renal_failure1	1.05	0.98	1.12	0.17	hospital_interval_group		calcium_sup1	1.07	1.01	1.14	0.02	hospital_interval_group
liver_disease1	1.06	1.01	1.11	0.01	hospital_interval_group		fcalcium_risk_groupsevere_hypo	1.15	1.01	1.3	0.03	hospital_interval_group
rheumatoid_arthritis1	1.03	0.96	1.11	0.36	hospital_interval_group		fcalcium_risk_groupmild_hypo	1.04	1.01	1.08	0.01	hospital_interval_group
coagulopathy1	1.15	1.11	1.18	<0.01	hospital_interval_group		fcalcium_risk_grouphyper	0.99	0.93	1.06	0.79	hospital_interval_group
obesity1	0.99	0.95	1.02	0.42	hospital_interval_group		calcium_risk_groupsevere_hypo	1.04	0.96	1.14	0.32	hospital_interval_group
potassium_mean	0.98	0.95	1	0.04	hospital_interval_group		calcium_risk_groupmild_hypo	1.02	0.97	1.07	0.43	hospital_interval_group
vasopressor1	0.92	0.9	0.94	<0.01	hospital_interval_group		calcium_risk_grouphyper	1.15	0.99	1.34	0.07	hospital_interval_group
crrt1	1.04	0.99	1.1	0.12	hospital_interval_group		ADMISSION_TYPEEMERGENCY	1.23	1.15	1.32	<0.01	ICU_interval_group
calcium_sup1	1.05	1.02	1.08	<0.01	hospital_interval_group		ADMISSION_TYPEURGENT	1.12	0.92	1.36	0.25	ICU_interval_group
fcalcium_risk_groupsevere_hypo	1.12	1.04	1.22	<0.01	hospital_interval_group		MARITAL_STATUSNot specified	1.16	1.06	1.26	<0.01	ICU_interval_group
fcalcium_risk_groupmild_hypo	1.04	1.01	1.07	<0.01	hospital_interval_group		MARITAL_STATUSSingle	1.01	0.96	1.06	0.76	ICU_interval_group
fcalcium_risk_grouphyper	1.01	0.95	1.06	0.85	hospital_interval_group		ETHNICITYBlack	1.13	0.92	1.38	0.24	ICU_interval_group
calcium_risk_groupsevere_hypo	1.06	1.02	1.1	<0.01	hospital_interval_group		ETHNICITYHispanic	1.05	0.85	1.29	0.65	ICU_interval_group
calcium_risk_groupmild_hypo	1.03	1	1.06	0.06	hospital_interval_group		ETHNICITYNot specified	1.1	0.91	1.33	0.34	ICU_interval_group
calcium_risk_grouphyper	1.1	0.96	1.25	0.18	hospital_interval_group		ETHNICITYWhite	1.08	0.9	1.29	0.42	ICU_interval_group
ADMISSION_TYPEEMERGENCY	1.27	1.24	1.31	<0.01	ICU_interval_group		congestive_heart_failure1	1.2	1.1	1.3	<0.01	ICU_interval_group
ADMISSION_TYPEURGENT	1.24	1.13	1.36	<0.01	ICU_interval_group		cardiac_arrhythmias1	1.13	1.04	1.21	<0.01	ICU_interval_group
MARITAL_STATUSNot specified	1.1	1.05	1.16	<0.01	ICU_interval_group		valvular_disease1	1.01	0.89	1.15	0.88	ICU_interval_group
MARITAL_STATUSSingle	1.05	1.02	1.07	<0.01	ICU_interval_group		pulmonary_circulation1	1.07	0.94	1.22	0.29	ICU_interval_group
ETHNICITYBlack	1.1	1	1.21	0.04	ICU_interval_group		hypertension1	1.22	1.03	1.43	0.02	ICU_interval_group
ETHNICITYHispanic	1.03	0.93	1.14	0.57	ICU_interval_group		paralysis1	1.43	1.21	1.7	<0.01	ICU_interval_group
ETHNICITYNot specified	1.06	0.98	1.16	0.14	ICU_interval_group		renal_failure1	0.87	0.74	1.03	0.1	ICU_interval_group
ETHNICITYWhite	1.06	0.98	1.15	0.12	ICU_interval_group		liver_disease1	1.02	0.91	1.14	0.79	ICU_interval_group
tempc_mean	1.08	1.06	1.1	<0.01	ICU_interval_group		coagulopathy1	1.18	1.09	1.27	<0.01	ICU_interval_group
congestive_heart_failure1	1.15	1.11	1.2	<0.01	ICU_interval_group		vasopressor1	0.88	0.83	0.93	<0.01	ICU_interval_group
cardiac_arrhythmias1	1.13	1.09	1.17	<0.01	ICU_interval_group		crrt1	0.93	0.83	1.05	0.23	ICU_interval_group
valvular_disease1	1.07	1.01	1.13	0.03	ICU_interval_group		calcium_sup1	1.25	1.18	1.34	<0.01	ICU_interval_group
pulmonary_circulation1	1.11	1.05	1.18	<0.01	ICU_interval_group		fcalcium_risk_groupsevere_hypo	1.07	0.95	1.2	0.27	ICU_interval_group
hypertension1	1.03	0.96	1.1	0.43	ICU_interval_group		fcalcium_risk_groupmild_hypo	1.09	1.05	1.12	<0.01	ICU_interval_group
paralysis1	1.2	1.13	1.28	<0.01	ICU_interval_group		fcalcium_risk_grouphyper	0.95	0.9	1.01	0.1	ICU_interval_group
renal_failure1	1.03	0.97	1.1	0.37	ICU_interval_group		calcium_risk_groupsevere_hypo	0.98	0.9	1.07	0.66	ICU_interval_group
liver_disease1	1.03	0.99	1.08	0.15	ICU_interval_group		calcium_risk_groupmild_hypo	0.96	0.91	1	0.06	ICU_interval_group
rheumatoid_arthritis1	1.03	0.96	1.1	0.44	ICU_interval_group		calcium_risk_grouphyper	1.28	1.09	1.5	<0.01	ICU_interval_group
coagulopathy1	1.16	1.13	1.2	<0.01	ICU_interval_group		ADMISSION_TYPEEMERGENCY	1.21	1.14	1.28	<0.01	AKD_7d
obesity1	0.98	0.94	1.02	0.25	ICU_interval_group		ADMISSION_TYPEURGENT	1.25	1.11	1.39	<0.01	AKD_7d
potassium_mean	0.97	0.94	0.99	<0.01	ICU_interval_group		MARITAL_STATUSNot specified	1.04	0.97	1.11	0.28	AKD_7d
vasopressor1	0.95	0.93	0.98	<0.01	ICU_interval_group		MARITAL_STATUSSingle	1	0.96	1.05	0.85	AKD_7d
crrt1	1	0.95	1.06	0.96	ICU_interval_group		ETHNICITYBlack	0.97	0.84	1.12	0.65	AKD_7d
calcium_sup1	1.16	1.13	1.19	<0.01	ICU_interval_group		ETHNICITYHispanic	0.85	0.72	1.01	0.06	AKD_7d
fcalcium_risk_groupsevere_hypo	1.1	1.01	1.19	0.02	ICU_interval_group		ETHNICITYNot specified	0.96	0.84	1.09	0.51	AKD_7d
fcalcium_risk_groupmild_hypo	1.08	1.05	1.11	<0.01	ICU_interval_group		ETHNICITYWhite	0.98	0.86	1.11	0.72	AKD_7d
fcalcium_risk_grouphyper	0.97	0.92	1.03	0.31	ICU_interval_group		congestive_heart_failure1	1.12	1.07	1.17	<0.01	AKD_7d
calcium_risk_groupsevere_hypo	1.02	0.98	1.06	0.36	ICU_interval_group		cardiac_arrhythmias1	0.99	0.93	1.05	0.76	AKD_7d
calcium_risk_groupmild_hypo	0.96	0.93	0.99	<0.01	ICU_interval_group		valvular_disease1	1.02	0.96	1.08	0.61	AKD_7d
calcium_risk_grouphyper	1.18	1.03	1.36	0.02	ICU_interval_group		pulmonary_circulation1	1.01	0.95	1.08	0.71	AKD_7d
ADMISSION_TYPEEMERGENCY	1.17	1.14	1.2	<0.01	AKD_7d		hypertension1	1	0.93	1.09	0.91	AKD_7d
ADMISSION_TYPEURGENT	1.21	1.12	1.3	<0.01	AKD_7d		paralysis1	0.82	0.65	1.04	0.11	AKD_7d
MARITAL_STATUSNot specified	1.04	1	1.09	0.07	AKD_7d		renal_failure1	1.22	1.13	1.31	<0.01	AKD_7d
MARITAL_STATUSSingle	1.03	1	1.05	0.02	AKD_7d		liver_disease1	0.95	0.85	1.07	0.42	AKD_7d
ETHNICITYBlack	1.07	0.99	1.16	0.1	AKD_7d		coagulopathy1	1.12	1.06	1.17	<0.01	AKD_7d
ETHNICITYHispanic	1.01	0.91	1.11	0.87	AKD_7d		vasopressor1	1.02	0.98	1.07	0.39	AKD_7d
ETHNICITYNot specified	1.05	0.97	1.14	0.22	AKD_7d		crrt1	1.1	1.04	1.17	<0.01	AKD_7d
ETHNICITYWhite	1.06	0.98	1.14	0.14	AKD_7d		calcium_sup1	1.06	1.01	1.12	0.02	AKD_7d
tempc_mean	1.02	1	1.03	0.04	AKD_7d		fcalcium_risk_groupsevere_hypo	1.1	1.01	1.19	0.03	AKD_7d
congestive_heart_failure1	1.06	1.03	1.09	<0.01	AKD_7d		fcalcium_risk_groupmild_hypo	1.05	1.02	1.08	<0.01	AKD_7d
cardiac_arrhythmias1	1.06	1.03	1.09	<0.01	AKD_7d		fcalcium_risk_grouphyper	0.96	0.9	1.02	0.15	AKD_7d
valvular_disease1	1.01	0.96	1.06	0.69	AKD_7d		calcium_risk_groupsevere_hypo	0.93	0.87	0.99	0.03	AKD_7d
pulmonary_circulation1	1.04	1	1.09	0.07	AKD_7d		calcium_risk_groupmild_hypo	0.96	0.92	1.01	0.11	AKD_7d
hypertension1	1.02	0.98	1.06	0.37	AKD_7d		calcium_risk_grouphyper	1.24	1.15	1.33	<0.01	AKD_7d
paralysis1	1.04	0.98	1.1	0.16	AKD_7d
renal_failure1	1.16	1.11	1.2	<0.01	AKD_7d
liver_disease1	1.04	1.01	1.08	0.02	AKD_7d
rheumatoid_arthritis1	1.06	1	1.12	0.05	AKD_7d
coagulopathy1	1.1	1.07	1.12	<0.01	AKD_7d
obesity1	0.96	0.92	0.99	0.02	AKD_7d
potassium_mean	1.06	1.04	1.08	<0.01	AKD_7d
vasopressor1	1.01	0.99	1.04	0.19	AKD_7d
crrt1	1.08	1.05	1.1	<0.01	AKD_7d
calcium_sup1	1.05	1.02	1.08	<0.01	AKD_7d
fcalcium_risk_groupsevere_hypo	1.1	1.03	1.16	<0.01	AKD_7d
fcalcium_risk_groupmild_hypo	1.04	1.01	1.06	<0.01	AKD_7d
fcalcium_risk_grouphyper	0.97	0.92	1.02	0.24	AKD_7d
calcium_risk_groupsevere_hypo	1	0.97	1.03	0.97	AKD_7d
calcium_risk_groupmild_hypo	0.96	0.94	0.99	<0.01	AKD_7d
calcium_risk_grouphyper	1.17	1.09	1.27	<0.01	AKD_7d
