# Supplementary material for: The Prognostic Value of Calcium in Post-Cardiovascular Surgery Patients in the Intensive Care Unit
Source: Front Cardiovasc Med. 2021 Oct 5;8:733528. doi: 10.3389/fcvm.2021.733528 (PMC8523822; doi:10.3389/fcvm.2021.733528)
Supplement: Supplementary file 7 [file Table_7.XLSX]

## Sheet: Supplemental file 7
Supplemental file 7: Full results of multivariate cox subgroup analysis in MIMIC III dataset.
covariate	outcome	subgroups	number of subgroups	HR	lower	upper	p.value
GENDERM	death_28	hypertension	507	0.99	0.71	1.4	0.93
ADMISSION_TYPEEMERGENCY	death_28	hypertension	594	2.9	1.4	6	<0.01
ADMISSION_TYPEURGENT	death_28	hypertension	10	1.8	0.37	8.7	0.47
MARITAL_STATUSNot specified	death_28	hypertension	758	1.4	0.72	2.7	0.33
MARITAL_STATUSSingle	death_28	hypertension	95	0.64	0.46	0.91	0.01
age	death_28	hypertension	24	1	1	1	0.02
ETHNICITYBlack	death_28	hypertension	102	2.3	0.3	18	0.42
ETHNICITYHispanic	death_28	hypertension	521	2.4	0.26	22	0.44
ETHNICITYNot specified	death_28	hypertension	31	3.3	0.44	25	0.25
ETHNICITYWhite	death_28	hypertension	317	2.4	0.32	17	0.4
congestive_heart_failure1	death_28	hypertension	170	0.97	0.68	1.4	0.86
cardiac_arrhythmias1	death_28	hypertension	167	1.2	0.82	1.7	0.38
valvular_disease1	death_28	hypertension	57	1.6	1.1	2.5	0.03
paralysis1	death_28	hypertension	28	0.75	0.3	1.9	0.53
renal_failure1	death_28	hypertension	713	2.7	1	7.5	0.05
liver_disease1	death_28	hypertension	50	1.7	1.1	2.9	0.03
coagulopathy1	death_28	hypertension	156	1.4	0.97	1.9	0.08
cancer1	death_28	hypertension	40	1.3	0.76	2.3	0.31
calcium_sup1	death_28	hypertension	522	1.3	0.92	1.8	0.13
fcalcium_risk_groupsevere_hypo	death_28	hypertension	15	2.3	0.84	6.4	0.11
fcalcium_risk_groupmild_hypo	death_28	hypertension	474	1.6	1.1	2.5	0.02
fcalcium_risk_grouphyper	death_28	hypertension	56	0.87	0.37	2.1	0.75
calcium_risk_groupsevere_hypo	death_28	hypertension	123	0.58	0.35	0.97	0.04
calcium_risk_groupmild_hypo	death_28	hypertension	375	0.82	0.57	1.2	0.28
calcium_risk_grouphyper	death_28	hypertension	12	0.82	0.22	3	0.77
GENDERM	death_28	non-hypertension	3197	0.82	0.72	0.94	<0.01
ADMISSION_TYPEEMERGENCY	death_28	non-hypertension	3893	3.1	2.3	4.1	<0.01
ADMISSION_TYPEURGENT	death_28	non-hypertension	90	2	1.1	3.7	0.02
MARITAL_STATUSNot specified	death_28	non-hypertension	5364	1.5	1.2	1.9	<0.01
MARITAL_STATUSSingle	death_28	non-hypertension	282	0.9	0.78	1	0.14
age	death_28	non-hypertension	155	1	1	1	<0.01
ETHNICITYBlack	death_28	non-hypertension	902	0.74	0.44	1.2	0.25
ETHNICITYHispanic	death_28	non-hypertension	3911	0.76	0.4	1.4	0.4
ETHNICITYNot specified	death_28	non-hypertension	321	1.4	0.88	2.1	0.17
ETHNICITYWhite	death_28	non-hypertension	2278	0.98	0.64	1.5	0.94
congestive_heart_failure1	death_28	non-hypertension	646	1.3	1.1	1.5	<0.01
cardiac_arrhythmias1	death_28	non-hypertension	744	1.4	1.2	1.6	<0.01
valvular_disease1	death_28	non-hypertension	197	0.97	0.74	1.3	0.83
paralysis1	death_28	non-hypertension	178	0.68	0.47	1	0.05
renal_failure1	death_28	non-hypertension	156	1.1	0.85	1.5	0.38
liver_disease1	death_28	non-hypertension	413	1.7	1.4	2	<0.01
coagulopathy1	death_28	non-hypertension	997	1.6	1.4	1.9	<0.01
cancer1	death_28	non-hypertension	405	2.1	1.8	2.5	<0.01
calcium_sup1	death_28	non-hypertension	3898	1.1	0.92	1.2	0.37
fcalcium_risk_groupsevere_hypo	death_28	non-hypertension	105	1.9	1.3	2.8	<0.01
fcalcium_risk_groupmild_hypo	death_28	non-hypertension	3400	1.4	1.2	1.7	<0.01
fcalcium_risk_grouphyper	death_28	non-hypertension	238	1.5	1.1	2.2	0.02
calcium_risk_groupsevere_hypo	death_28	non-hypertension	1075	0.91	0.75	1.1	0.33
calcium_risk_groupmild_hypo	death_28	non-hypertension	2862	0.81	0.69	0.96	0.02
calcium_risk_grouphyper	death_28	non-hypertension	39	0.68	0.34	1.4	0.28
GENDERM	death_28	diabetes	1141	0.95	0.74	1.2	0.66
ADMISSION_TYPEEMERGENCY	death_28	diabetes	1338	2.6	1.6	4.2	<0.01
ADMISSION_TYPEURGENT	death_28	diabetes	25	0.71	0.16	3.1	0.65
MARITAL_STATUSNot specified	death_28	diabetes	1827	2	1.3	3.1	<0.01
MARITAL_STATUSSingle	death_28	diabetes	163	0.96	0.75	1.2	0.75
age	death_28	diabetes	66	1	1	1	<0.01
ETHNICITYBlack	death_28	diabetes	303	3.3	0.79	14	0.1
ETHNICITYHispanic	death_28	diabetes	1255	3	0.61	14	0.18
ETHNICITYNot specified	death_28	diabetes	80	4	0.97	17	0.06
ETHNICITYWhite	death_28	diabetes	764	3.7	0.91	15	0.07
congestive_heart_failure1	death_28	diabetes	291	1.1	0.81	1.4	0.65
cardiac_arrhythmias1	death_28	diabetes	291	1.5	1.1	1.9	<0.01
valvular_disease1	death_28	diabetes	77	1	0.68	1.5	0.94
paralysis1	death_28	diabetes	70	1.1	0.69	1.9	0.62
renal_failure1	death_28	diabetes	424	1.1	0.89	1.5	0.28
liver_disease1	death_28	diabetes	151	1.6	1.2	2.3	<0.01
coagulopathy1	death_28	diabetes	312	1.5	1.2	2	<0.01
cancer1	death_28	diabetes	111	1.6	1.1	2.3	0.01
calcium_sup1	death_28	diabetes	1316	1.2	0.96	1.6	0.1
fcalcium_risk_groupsevere_hypo	death_28	diabetes	29	2.7	1.4	5.4	<0.01
fcalcium_risk_groupmild_hypo	death_28	diabetes	1066	1.6	1.2	2.2	<0.01
fcalcium_risk_grouphyper	death_28	diabetes	122	1.6	0.88	3	0.12
calcium_risk_groupsevere_hypo	death_28	diabetes	315	1.1	0.79	1.6	0.53
calcium_risk_groupmild_hypo	death_28	diabetes	952	1	0.77	1.4	0.81
calcium_risk_grouphyper	death_28	diabetes	16	0.59	0.17	2.1	0.41
GENDERM	death_28	non-diabetes	2563	0.82	0.71	0.94	<0.01
ADMISSION_TYPEEMERGENCY	death_28	non-diabetes	3149	3.3	2.4	4.6	<0.01
ADMISSION_TYPEURGENT	death_28	non-diabetes	75	2.7	1.5	5	<0.01
MARITAL_STATUSNot specified	death_28	non-diabetes	4295	1.3	0.99	1.6	0.06
MARITAL_STATUSSingle	death_28	non-diabetes	214	0.81	0.7	0.94	<0.01
age	death_28	non-diabetes	113	1	1	1	<0.01
ETHNICITYBlack	death_28	non-diabetes	701	0.64	0.37	1.1	0.1
ETHNICITYHispanic	death_28	non-diabetes	3177	0.68	0.34	1.3	0.26
ETHNICITYNot specified	death_28	non-diabetes	272	1.3	0.82	2.1	0.27
ETHNICITYWhite	death_28	non-diabetes	1831	0.83	0.53	1.3	0.4
congestive_heart_failure1	death_28	non-diabetes	525	1.3	1.1	1.5	<0.01
cardiac_arrhythmias1	death_28	non-diabetes	620	1.3	1.1	1.6	<0.01
valvular_disease1	death_28	non-diabetes	177	1.2	0.9	1.5	0.24
paralysis1	death_28	non-diabetes	136	0.5	0.3	0.82	<0.01
renal_failure1	death_28	non-diabetes	445	1.1	0.86	1.3	0.59
liver_disease1	death_28	non-diabetes	312	1.8	1.5	2.2	<0.01
coagulopathy1	death_28	non-diabetes	841	1.6	1.3	1.8	<0.01
cancer1	death_28	non-diabetes	334	2.1	1.8	2.6	<0.01
calcium_sup1	death_28	non-diabetes	3104	1.1	0.9	1.2	0.48
fcalcium_risk_groupsevere_hypo	death_28	non-diabetes	91	1.8	1.2	2.7	<0.01
fcalcium_risk_groupmild_hypo	death_28	non-diabetes	2808	1.4	1.2	1.7	<0.01
fcalcium_risk_grouphyper	death_28	non-diabetes	172	1.3	0.87	1.9	0.2
calcium_risk_groupsevere_hypo	death_28	non-diabetes	883	0.79	0.64	0.97	0.03
calcium_risk_groupmild_hypo	death_28	non-diabetes	2285	0.75	0.63	0.9	<0.01
calcium_risk_grouphyper	death_28	non-diabetes	35	0.69	0.34	1.4	0.3
GENDERM	death_28	SOFA>=5	2263	0.82	0.71	0.95	<0.01
ADMISSION_TYPEEMERGENCY	death_28	SOFA>=5	2678	2.7	2	3.7	<0.01
ADMISSION_TYPEURGENT	death_28	SOFA>=5	69	1.8	1	3.3	0.04
MARITAL_STATUSNot specified	death_28	SOFA>=5	3603	1.4	1.1	1.8	<0.01
MARITAL_STATUSSingle	death_28	SOFA>=5	229	0.85	0.74	0.99	0.04
age	death_28	SOFA>=5	97	1	1	1	<0.01
ETHNICITYBlack	death_28	SOFA>=5	611	0.71	0.41	1.2	0.23
ETHNICITYHispanic	death_28	SOFA>=5	2595	0.83	0.42	1.6	0.58
ETHNICITYNot specified	death_28	SOFA>=5	230	1.3	0.76	2.1	0.37
ETHNICITYWhite	death_28	SOFA>=5	1533	0.95	0.58	1.5	0.83
congestive_heart_failure1	death_28	SOFA>=5	567	1.2	1	1.4	0.06
cardiac_arrhythmias1	death_28	SOFA>=5	572	1.2	1	1.4	0.02
valvular_disease1	death_28	SOFA>=5	162	1.1	0.88	1.5	0.34
paralysis1	death_28	SOFA>=5	105	0.59	0.37	0.95	0.03
renal_failure1	death_28	SOFA>=5	691	1	0.85	1.2	0.97
liver_disease1	death_28	SOFA>=5	356	1.6	1.3	1.9	<0.01
coagulopathy1	death_28	SOFA>=5	913	1.5	1.3	1.7	<0.01
cancer1	death_28	SOFA>=5	272	1.9	1.5	2.3	<0.01
calcium_sup1	death_28	SOFA>=5	2679	1	0.86	1.2	0.92
fcalcium_risk_groupsevere_hypo	death_28	SOFA>=5	93	1.8	1.2	2.7	<0.01
fcalcium_risk_groupmild_hypo	death_28	SOFA>=5	2298	1.5	1.2	1.8	<0.01
fcalcium_risk_grouphyper	death_28	SOFA>=5	188	1.4	0.95	2	0.09
calcium_risk_groupsevere_hypo	death_28	SOFA>=5	832	0.81	0.66	1	0.05
calcium_risk_groupmild_hypo	death_28	SOFA>=5	1856	0.78	0.65	0.94	<0.01
calcium_risk_grouphyper	death_28	SOFA>=5	41	0.7	0.37	1.3	0.28
GENDERM	death_28	SOFA<	1441	0.79	0.62	1	0.06
ADMISSION_TYPEEMERGENCY	death_28	SOFA<	1809	4.6	2.4	8.8	<0.01
ADMISSION_TYPEURGENT	death_28	SOFA<	31	1.3	0.17	11	0.79
MARITAL_STATUSNot specified	death_28	SOFA<	2519	1.4	0.92	2.2	0.12
MARITAL_STATUSSingle	death_28	SOFA<	148	0.82	0.63	1.1	0.13
age	death_28	SOFA<	82	1	1	1	<0.01
ETHNICITYBlack	death_28	SOFA<	393	1	0.38	2.6	0.99
ETHNICITYHispanic	death_28	SOFA<	1837	0.59	0.15	2.4	0.46
ETHNICITYNot specified	death_28	SOFA<	122	1.8	0.75	4.2	0.19
ETHNICITYWhite	death_28	SOFA<	1062	1.1	0.48	2.5	0.82
congestive_heart_failure1	death_28	SOFA<	249	1.1	0.81	1.5	0.51
cardiac_arrhythmias1	death_28	SOFA<	339	1.9	1.5	2.5	<0.01
valvular_disease1	death_28	SOFA<	92	1.2	0.79	1.9	0.36
paralysis1	death_28	SOFA<	101	0.88	0.51	1.5	0.63
renal_failure1	death_28	SOFA<	178	0.86	0.57	1.3	0.48
liver_disease1	death_28	SOFA<	107	1.6	1.1	2.5	0.03
coagulopathy1	death_28	SOFA<	240	1.5	1.1	2.1	<0.01
cancer1	death_28	SOFA<	173	2.6	1.9	3.4	<0.01
calcium_sup1	death_28	SOFA<	1741	1.2	0.96	1.6	0.09
fcalcium_risk_groupsevere_hypo	death_28	SOFA<	27	2.9	1.3	6.3	<0.01
fcalcium_risk_groupmild_hypo	death_28	SOFA<	1576	1.3	0.98	1.8	0.06
fcalcium_risk_grouphyper	death_28	SOFA<	106	1.1	0.52	2.3	0.8
calcium_risk_groupsevere_hypo	death_28	SOFA<	366	0.83	0.57	1.2	0.35
calcium_risk_groupmild_hypo	death_28	SOFA<	1381	0.86	0.65	1.1	0.29
calcium_risk_grouphyper	death_28	SOFA<	10	0.58	0.072	4.7	0.61
GENDERM	death_28	SPASii>=38	1794	0.89	0.78	1	0.11
ADMISSION_TYPEEMERGENCY	death_28	SPASii>=38	2571	2.4	1.7	3.3	<0.01
ADMISSION_TYPEURGENT	death_28	SPASii>=38	64	1.5	0.82	2.7	0.18
MARITAL_STATUSNot specified	death_28	SPASii>=38	3091	1.4	1.1	1.8	<0.01
MARITAL_STATUSSingle	death_28	SPASii>=38	207	0.85	0.74	0.99	0.03
age	death_28	SPASii>=38	67	1	1	1	0.12
ETHNICITYBlack	death_28	SPASii>=38	523	0.65	0.38	1.1	0.12
ETHNICITYHispanic	death_28	SPASii>=38	2241	0.93	0.48	1.8	0.83
ETHNICITYNot specified	death_28	SPASii>=38	204	1.2	0.72	1.9	0.51
ETHNICITYWhite	death_28	SPASii>=38	1302	0.91	0.57	1.5	0.71
congestive_heart_failure1	death_28	SPASii>=38	571	1.1	0.95	1.3	0.19
cardiac_arrhythmias1	death_28	SPASii>=38	636	1.3	1.1	1.5	<0.01
valvular_disease1	death_28	SPASii>=38	175	1.1	0.83	1.4	0.65
paralysis1	death_28	SPASii>=38	99	0.63	0.4	0.97	0.04
renal_failure1	death_28	SPASii>=38	630	0.95	0.8	1.1	0.53
liver_disease1	death_28	SPASii>=38	267	1.9	1.5	2.3	<0.01
coagulopathy1	death_28	SPASii>=38	754	1.5	1.3	1.7	<0.01
cancer1	death_28	SPASii>=38	334	1.8	1.5	2.1	<0.01
calcium_sup1	death_28	SPASii>=38	2248	0.98	0.85	1.1	0.84
fcalcium_risk_groupsevere_hypo	death_28	SPASii>=38	87	1.9	1.3	2.8	<0.01
fcalcium_risk_groupmild_hypo	death_28	SPASii>=38	2005	1.4	1.2	1.7	<0.01
fcalcium_risk_grouphyper	death_28	SPASii>=38	163	1.2	0.82	1.7	0.35
calcium_risk_groupsevere_hypo	death_28	SPASii>=38	742	0.83	0.68	1	0.08
calcium_risk_groupmild_hypo	death_28	SPASii>=38	1549	0.82	0.69	0.98	0.03
calcium_risk_grouphyper	death_28	SPASii>=38	37	0.63	0.33	1.2	0.16
GENDERM	death_28	SPAS<	1910	0.67	0.52	0.87	<0.01
ADMISSION_TYPEEMERGENCY	death_28	SPAS<	1916	2.9	1.8	4.8	<0.01
ADMISSION_TYPEURGENT	death_28	SPAS<	36	1.4	0.32	6.1	0.66
MARITAL_STATUSNot specified	death_28	SPAS<	3031	1.4	0.85	2.3	0.18
MARITAL_STATUSSingle	death_28	SPAS<	170	0.91	0.69	1.2	0.5
age	death_28	SPAS<	112	1	0.99	1	0.8
ETHNICITYBlack	death_28	SPAS<	481	0.95	0.34	2.7	0.93
ETHNICITYHispanic	death_28	SPAS<	2191	0.44	0.1	1.9	0.27
ETHNICITYNot specified	death_28	SPAS<	148	2.1	0.83	5.4	0.12
ETHNICITYWhite	death_28	SPAS<	1293	1.1	0.45	2.8	0.81
congestive_heart_failure1	death_28	SPAS<	245	1.5	1.1	2.1	0.02
cardiac_arrhythmias1	death_28	SPAS<	275	1.4	0.98	1.9	0.07
valvular_disease1	death_28	SPAS<	79	1.5	0.9	2.5	0.12
paralysis1	death_28	SPAS<	107	0.85	0.47	1.6	0.61
renal_failure1	death_28	SPAS<	239	1.2	0.77	1.7	0.49
liver_disease1	death_28	SPAS<	196	1.1	0.73	1.7	0.64
coagulopathy1	death_28	SPAS<	399	1.7	1.3	2.3	<0.01
cancer1	death_28	SPAS<	111	2.5	1.7	3.8	<0.01
calcium_sup1	death_28	SPAS<	2172	1.3	0.95	1.7	0.1
fcalcium_risk_groupsevere_hypo	death_28	SPAS<	33	1.8	0.75	4.4	0.18
fcalcium_risk_groupmild_hypo	death_28	SPAS<	1869	1.6	1.2	2.3	<0.01
fcalcium_risk_grouphyper	death_28	SPAS<	131	1.8	0.92	3.7	0.09
calcium_risk_groupsevere_hypo	death_28	SPAS<	456	0.64	0.42	0.98	0.04
calcium_risk_groupmild_hypo	death_28	SPAS<	1688	0.77	0.57	1	0.09
calcium_risk_grouphyper	death_28	SPAS<	14	1.1	0.14	8.1	0.95
GENDERM	death_28	elixhauser_scores>=14	1843	0.91	0.79	1	0.16
ADMISSION_TYPEEMERGENCY	death_28	elixhauser_scores>=14	2489	2.7	2	3.7	<0.01
ADMISSION_TYPEURGENT	death_28	elixhauser_scores>=14	59	2.2	1.2	3.9	<0.01
MARITAL_STATUSNot specified	death_28	elixhauser_scores>=14	3125	1.3	1	1.7	0.03
MARITAL_STATUSSingle	death_28	elixhauser_scores>=14	227	0.87	0.75	1	0.06
age	death_28	elixhauser_scores>=14	86	1	1	1	0.03
ETHNICITYBlack	death_28	elixhauser_scores>=14	490	0.8	0.47	1.4	0.4
ETHNICITYHispanic	death_28	elixhauser_scores>=14	2258	0.86	0.45	1.6	0.64
ETHNICITYNot specified	death_28	elixhauser_scores>=14	172	1.3	0.79	2.1	0.31
ETHNICITYWhite	death_28	elixhauser_scores>=14	1365	0.98	0.62	1.5	0.92
congestive_heart_failure1	death_28	elixhauser_scores>=14	716	1.1	0.96	1.3	0.15
cardiac_arrhythmias1	death_28	elixhauser_scores>=14	759	1.3	1.1	1.5	<0.01
valvular_disease1	death_28	elixhauser_scores>=14	202	1.1	0.88	1.4	0.39
paralysis1	death_28	elixhauser_scores>=14	127	0.58	0.38	0.87	<0.01
renal_failure1	death_28	elixhauser_scores>=14	704	0.98	0.83	1.1	0.77
liver_disease1	death_28	elixhauser_scores>=14	353	1.5	1.2	1.8	<0.01
coagulopathy1	death_28	elixhauser_scores>=14	1044	1.5	1.3	1.7	<0.01
cancer1	death_28	elixhauser_scores>=14	404	1.9	1.6	2.2	<0.01
calcium_sup1	death_28	elixhauser_scores>=14	2224	1.1	0.95	1.3	0.19
fcalcium_risk_groupsevere_hypo	death_28	elixhauser_scores>=14	83	1.7	1.2	2.5	<0.01
fcalcium_risk_groupmild_hypo	death_28	elixhauser_scores>=14	2076	1.4	1.2	1.7	<0.01
fcalcium_risk_grouphyper	death_28	elixhauser_scores>=14	155	1.5	1	2.1	0.05
calcium_risk_groupsevere_hypo	death_28	elixhauser_scores>=14	691	0.86	0.7	1.1	0.15
calcium_risk_groupmild_hypo	death_28	elixhauser_scores>=14	1552	0.86	0.72	1	0.08
calcium_risk_grouphyper	death_28	elixhauser_scores>=14	38	0.67	0.35	1.3	0.23
GENDERM	death_28	elixhauser_scores<	1861	0.65	0.5	0.84	<0.01
ADMISSION_TYPEEMERGENCY	death_28	elixhauser_scores<	1998	4.4	2.5	7.9	<0.01
ADMISSION_TYPEURGENT	death_28	elixhauser_scores<	41	0.63	0.081	4.9	0.66
MARITAL_STATUSNot specified	death_28	elixhauser_scores<	2997	1.9	1.3	2.7	<0.01
MARITAL_STATUSSingle	death_28	elixhauser_scores<	150	0.79	0.59	1.1	0.11
age	death_28	elixhauser_scores<	93	1	1	1	<0.01
ETHNICITYBlack	death_28	elixhauser_scores<	514	0.82	0.25	2.7	0.75
ETHNICITYHispanic	death_28	elixhauser_scores<	2174	0.75	0.17	3.4	0.7
ETHNICITYNot specified	death_28	elixhauser_scores<	180	2.1	0.75	5.7	0.16
ETHNICITYWhite	death_28	elixhauser_scores<	1230	1.2	0.45	3.3	0.7
congestive_heart_failure1	death_28	elixhauser_scores<	100	1.4	0.87	2.2	0.16
cardiac_arrhythmias1	death_28	elixhauser_scores<	152	1.4	0.96	2.2	0.07
valvular_disease1	death_28	elixhauser_scores<	52	1.3	0.67	2.4	0.45
paralysis1	death_28	elixhauser_scores<	79	0.95	0.48	1.9	0.87
renal_failure1	death_28	elixhauser_scores<	165	1.2	0.72	2.1	0.46
liver_disease1	death_28	elixhauser_scores<	110	2.3	1.4	3.8	<0.01
coagulopathy1	death_28	elixhauser_scores<	109	0.82	0.42	1.6	0.57
cancer1	death_28	elixhauser_scores<	41	1.2	0.54	2.8	0.61
calcium_sup1	death_28	elixhauser_scores<	2196	1.1	0.84	1.5	0.43
fcalcium_risk_groupsevere_hypo	death_28	elixhauser_scores<	37	3	1.4	6.4	<0.01
fcalcium_risk_groupmild_hypo	death_28	elixhauser_scores<	1798	1.5	1.1	2.1	0.02
fcalcium_risk_grouphyper	death_28	elixhauser_scores<	139	1.1	0.53	2.3	0.79
calcium_risk_groupsevere_hypo	death_28	elixhauser_scores<	507	0.93	0.64	1.4	0.7
calcium_risk_groupmild_hypo	death_28	elixhauser_scores<	1685	0.72	0.53	0.99	0.04
calcium_risk_grouphyper	death_28	elixhauser_scores<	13	0.76	0.098	5.9	0.79
GENDERM	death_28	age>=66	1812	0.79	0.67	0.93	<0.01
ADMISSION_TYPEEMERGENCY	death_28	age>=66	2225	2.9	2.1	4.1	<0.01
ADMISSION_TYPEURGENT	death_28	age>=66	44	1.8	0.85	4	0.12
MARITAL_STATUSNot specified	death_28	age>=66	3146	1.3	0.96	1.7	0.09
MARITAL_STATUSSingle	death_28	age>=66	150	0.72	0.6	0.86	<0.01
age	death_28	age>=66	51	1	1	1	<0.01
ETHNICITYBlack	death_28	age>=66	478	0.96	0.5	1.9	0.9
ETHNICITYHispanic	death_28	age>=66	2407	1.1	0.45	2.5	0.89
ETHNICITYNot specified	death_28	age>=66	178	1.5	0.82	2.6	0.2
ETHNICITYWhite	death_28	age>=66	1225	1.1	0.65	2	0.66
congestive_heart_failure1	death_28	age>=66	538	1.2	1	1.4	0.05
cardiac_arrhythmias1	death_28	age>=66	632	1.4	1.2	1.7	<0.01
valvular_disease1	death_28	age>=66	170	1.1	0.85	1.4	0.48
paralysis1	death_28	age>=66	96	0.92	0.6	1.4	0.69
renal_failure1	death_28	age>=66	577	1.1	0.89	1.3	0.49
liver_disease1	death_28	age>=66	112	2	1.4	2.6	<0.01
coagulopathy1	death_28	age>=66	568	1.3	1.1	1.6	<0.01
cancer1	death_28	age>=66	248	1.6	1.3	2	<0.01
calcium_sup1	death_28	age>=66	2238	1.1	0.9	1.3	0.41
fcalcium_risk_groupsevere_hypo	death_28	age>=66	37	2	1.1	3.3	0.01
fcalcium_risk_groupmild_hypo	death_28	age>=66	1912	1.5	1.2	1.8	<0.01
fcalcium_risk_grouphyper	death_28	age>=66	170	1.6	1.1	2.4	0.02
calcium_risk_groupsevere_hypo	death_28	age>=66	546	1.1	0.88	1.4	0.36
calcium_risk_groupmild_hypo	death_28	age>=66	1717	0.96	0.78	1.2	0.67
calcium_risk_grouphyper	death_28	age>=66	24	0.92	0.41	2	0.83
GENDERM	death_28	age<	1892	0.88	0.73	1.1	0.18
ADMISSION_TYPEEMERGENCY	death_28	age<	2262	3.1	2	4.8	<0.01
ADMISSION_TYPEURGENT	death_28	age<	56	1.7	0.76	3.7	0.2
MARITAL_STATUSNot specified	death_28	age<	2976	1.7	1.2	2.4	<0.01
MARITAL_STATUSSingle	death_28	age<	227	0.99	0.81	1.2	0.94
age	death_28	age<	128	1	1	1	0.35
ETHNICITYBlack	death_28	age<	526	0.69	0.34	1.4	0.31
ETHNICITYHispanic	death_28	age<	2025	0.68	0.29	1.6	0.36
ETHNICITYNot specified	death_28	age<	174	1.4	0.74	2.8	0.29
ETHNICITYWhite	death_28	age<	1370	0.89	0.47	1.7	0.73
congestive_heart_failure1	death_28	age<	278	1.2	0.92	1.5	0.2
cardiac_arrhythmias1	death_28	age<	279	1.2	0.94	1.5	0.14
valvular_disease1	death_28	age<	84	1.2	0.78	1.8	0.41
paralysis1	death_28	age<	110	0.41	0.22	0.76	<0.01
renal_failure1	death_28	age<	292	1	0.79	1.4	0.79
liver_disease1	death_28	age<	351	1.5	1.2	1.9	<0.01
coagulopathy1	death_28	age<	585	2	1.6	2.4	<0.01
cancer1	death_28	age<	197	3	2.3	3.8	<0.01
calcium_sup1	death_28	age<	2182	1.2	0.94	1.4	0.17
fcalcium_risk_groupsevere_hypo	death_28	age<	83	2.1	1.3	3.4	<0.01
fcalcium_risk_groupmild_hypo	death_28	age<	1962	1.4	1.1	1.8	<0.01
fcalcium_risk_grouphyper	death_28	age<	124	1.1	0.64	2	0.67
calcium_risk_groupsevere_hypo	death_28	age<	652	0.63	0.49	0.82	<0.01
calcium_risk_groupmild_hypo	death_28	age<	1520	0.68	0.54	0.85	<0.01
calcium_risk_grouphyper	death_28	age<	27	0.52	0.2	1.4	0.18
GENDERM	death_28	pulmonary_circulation	151	0.82	0.51	1.3	0.4
ADMISSION_TYPEEMERGENCY	death_28	pulmonary_circulation	231	1.3	0.5	3.3	0.61
ADMISSION_TYPEURGENT	death_28	pulmonary_circulation	4	0.78	0.084	7.2	0.83
MARITAL_STATUSNot specified	death_28	pulmonary_circulation	258	2.9	1.3	6.6	0.01
MARITAL_STATUSSingle	death_28	pulmonary_circulation	24	1.3	0.78	2.1	0.32
age	death_28	pulmonary_circulation	7	1	1	1	0.02
ETHNICITYBlack	death_28	pulmonary_circulation	41	0.3	0.055	1.7	0.17
ETHNICITYHispanic	death_28	pulmonary_circulation	182	0.63	0.083	4.8	0.66
ETHNICITYNot specified	death_28	pulmonary_circulation	16	1.2	0.26	5.6	0.8
ETHNICITYWhite	death_28	pulmonary_circulation	128	0.62	0.14	2.8	0.54
congestive_heart_failure1	death_28	pulmonary_circulation	98	1.2	0.72	1.9	0.52
cardiac_arrhythmias1	death_28	pulmonary_circulation	80	0.67	0.4	1.1	0.12
valvular_disease1	death_28	pulmonary_circulation	43	0.65	0.34	1.2	0.19
paralysis1	death_28	pulmonary_circulation	11	0.33	0.044	2.4	0.27
renal_failure1	death_28	pulmonary_circulation	44	0.9	0.5	1.6	0.73
liver_disease1	death_28	pulmonary_circulation	30	1.7	0.85	3.3	0.14
coagulopathy1	death_28	pulmonary_circulation	83	1.6	1	2.6	0.04
cancer1	death_28	pulmonary_circulation	29	1.7	0.95	3.1	0.07
calcium_sup1	death_28	pulmonary_circulation	169	0.98	0.58	1.6	0.94
fcalcium_risk_groupsevere_hypo	death_28	pulmonary_circulation	11	1.2	0.33	4.1	0.81
fcalcium_risk_groupmild_hypo	death_28	pulmonary_circulation	184	0.82	0.46	1.5	0.52
fcalcium_risk_grouphyper	death_28	pulmonary_circulation	8	0.86	0.19	3.9	0.85
calcium_risk_groupsevere_hypo	death_28	pulmonary_circulation	61	0.48	0.25	0.92	0.03
calcium_risk_groupmild_hypo	death_28	pulmonary_circulation	121	0.45	0.26	0.77	<0.01
calcium_risk_grouphyper	death_28	pulmonary_circulation	3	8.2e-08	0	#NUM!	0.99
GENDERM	death_28	non-pulmonary_circulation	3553	0.84	0.74	0.96	<0.01
ADMISSION_TYPEEMERGENCY	death_28	non-pulmonary_circulation	4256	3.2	2.4	4.2	<0.01
ADMISSION_TYPEURGENT	death_28	non-pulmonary_circulation	96	2	1.1	3.5	0.02
MARITAL_STATUSNot specified	death_28	non-pulmonary_circulation	5864	1.4	1.1	1.7	<0.01
MARITAL_STATUSSingle	death_28	non-pulmonary_circulation	353	0.83	0.73	0.95	<0.01
age	death_28	non-pulmonary_circulation	172	1	1	1	<0.01
ETHNICITYBlack	death_28	non-pulmonary_circulation	963	0.86	0.52	1.4	0.54
ETHNICITYHispanic	death_28	non-pulmonary_circulation	4250	0.84	0.45	1.6	0.57
ETHNICITYNot specified	death_28	non-pulmonary_circulation	336	1.5	0.94	2.3	0.1
ETHNICITYWhite	death_28	non-pulmonary_circulation	2467	1.1	0.68	1.6	0.81
congestive_heart_failure1	death_28	non-pulmonary_circulation	718	1.2	1	1.4	0.03
cardiac_arrhythmias1	death_28	non-pulmonary_circulation	831	1.4	1.2	1.6	<0.01
valvular_disease1	death_28	non-pulmonary_circulation	211	1.2	0.94	1.5	0.14
paralysis1	death_28	non-pulmonary_circulation	195	0.7	0.49	1	0.05
renal_failure1	death_28	non-pulmonary_circulation	825	1.1	0.9	1.2	0.53
liver_disease1	death_28	non-pulmonary_circulation	433	1.7	1.4	2.1	<0.01
coagulopathy1	death_28	non-pulmonary_circulation	1070	1.6	1.4	1.8	<0.01
cancer1	death_28	non-pulmonary_circulation	416	2	1.7	2.4	<0.01
calcium_sup1	death_28	non-pulmonary_circulation	4251	1.1	0.98	1.3	0.11
fcalcium_risk_groupsevere_hypo	death_28	non-pulmonary_circulation	109	2.1	1.5	3	<0.01
fcalcium_risk_groupmild_hypo	death_28	non-pulmonary_circulation	3690	1.5	1.3	1.8	<0.01
fcalcium_risk_grouphyper	death_28	non-pulmonary_circulation	286	1.4	1	2	0.05
calcium_risk_groupsevere_hypo	death_28	non-pulmonary_circulation	1137	0.9	0.74	1.1	0.26
calcium_risk_groupmild_hypo	death_28	non-pulmonary_circulation	3116	0.85	0.72	0.99	0.04
calcium_risk_grouphyper	death_28	non-pulmonary_circulation	48	0.76	0.41	1.4	0.39
GENDERM	death_28	obese	345	0.63	0.37	1.1	0.08
ADMISSION_TYPEEMERGENCY	death_28	obese	385	3.1	1.2	7.9	0.02
ADMISSION_TYPEURGENT	death_28	obese	10	7.5e-08	0	#NUM!	1
MARITAL_STATUSNot specified	death_28	obese	612	1.6	0.59	4.3	0.36
MARITAL_STATUSSingle	death_28	obese	45	0.99	0.57	1.7	0.98
age	death_28	obese	19	1	0.99	1	0.24
ETHNICITYBlack	death_28	obese	90	0.09	0.014	0.59	0.01
ETHNICITYHispanic	death_28	obese	454	0.88	0.11	7	0.9
ETHNICITYNot specified	death_28	obese	26	0.54	0.1	2.9	0.48
ETHNICITYWhite	death_28	obese	276	0.23	0.045	1.1	0.07
congestive_heart_failure1	death_28	obese	88	1.7	0.92	3.1	0.09
cardiac_arrhythmias1	death_28	obese	76	0.9	0.49	1.7	0.74
valvular_disease1	death_28	obese	26	1.1	0.48	2.7	0.76
paralysis1	death_28	obese	23	2	0.76	5.4	0.15
renal_failure1	death_28	obese	96	0.82	0.43	1.5	0.53
liver_disease1	death_28	obese	46	2.8	1.4	5.5	<0.01
coagulopathy1	death_28	obese	98	1.4	0.81	2.4	0.23
cancer1	death_28	obese	20	3.7	1.5	9.2	<0.01
calcium_sup1	death_28	obese	467	1.2	0.67	2.2	0.53
fcalcium_risk_groupsevere_hypo	death_28	obese	3	2.3	0.25	21	0.47
fcalcium_risk_groupmild_hypo	death_28	obese	368	1.3	0.69	2.3	0.45
fcalcium_risk_grouphyper	death_28	obese	34	0.87	0.19	4	0.86
calcium_risk_groupsevere_hypo	death_28	obese	93	1.4	0.63	3	0.42
calcium_risk_groupmild_hypo	death_28	obese	344	0.79	0.43	1.4	0.44
calcium_risk_grouphyper	death_28	obese	5	1.5e-08	0	#NUM!	1
GENDERM	death_28	non-obese	3359	0.84	0.74	0.96	<0.01
ADMISSION_TYPEEMERGENCY	death_28	non-obese	4102	3	2.3	4	<0.01
ADMISSION_TYPEURGENT	death_28	non-obese	90	2.1	1.2	3.7	<0.01
MARITAL_STATUSNot specified	death_28	non-obese	5510	1.4	1.2	1.8	<0.01
MARITAL_STATUSSingle	death_28	non-obese	332	0.83	0.73	0.95	<0.01
age	death_28	non-obese	160	1	1	1	<0.01
ETHNICITYBlack	death_28	non-obese	914	0.94	0.57	1.5	0.8
ETHNICITYHispanic	death_28	non-obese	3978	0.85	0.45	1.6	0.6
ETHNICITYNot specified	death_28	non-obese	326	1.5	0.97	2.4	0.06
ETHNICITYWhite	death_28	non-obese	2319	1.1	0.73	1.7	0.6
congestive_heart_failure1	death_28	non-obese	728	1.2	1	1.4	0.04
cardiac_arrhythmias1	death_28	non-obese	835	1.4	1.2	1.6	<0.01
valvular_disease1	death_28	non-obese	228	1.1	0.9	1.4	0.28
paralysis1	death_28	non-obese	183	0.61	0.42	0.89	0.01
renal_failure1	death_28	non-obese	773	1.1	0.91	1.2	0.46
liver_disease1	death_28	non-obese	417	1.6	1.4	2	<0.01
coagulopathy1	death_28	non-obese	1055	1.6	1.4	1.8	<0.01
cancer1	death_28	non-obese	425	2	1.7	2.3	<0.01
calcium_sup1	death_28	non-obese	3953	1.1	0.95	1.3	0.21
fcalcium_risk_groupsevere_hypo	death_28	non-obese	117	2	1.4	2.8	<0.01
fcalcium_risk_groupmild_hypo	death_28	non-obese	3506	1.4	1.2	1.7	<0.01
fcalcium_risk_grouphyper	death_28	non-obese	260	1.4	0.99	2	0.06
calcium_risk_groupsevere_hypo	death_28	non-obese	1105	0.84	0.7	1	0.07
calcium_risk_groupmild_hypo	death_28	non-obese	2893	0.82	0.7	0.96	0.01
calcium_risk_grouphyper	death_28	non-obese	46	0.72	0.39	1.3	0.3
GENDERM	death_28	crrt	173	1.3	0.86	2.1	0.2
ADMISSION_TYPEEMERGENCY	death_28	crrt	266	1.8	0.61	5.2	0.29
ADMISSION_TYPEURGENT	death_28	crrt	8	2.3	0.52	10	0.27
MARITAL_STATUSNot specified	death_28	crrt	299	1	0.45	2.3	0.97
MARITAL_STATUSSingle	death_28	crrt	47	0.63	0.4	1	0.05
age	death_28	crrt	12	1	1	1	<0.01
ETHNICITYBlack	death_28	crrt	55	0.79	0.087	7.2	0.84
ETHNICITYHispanic	death_28	crrt	182	2	0.2	20	0.56
ETHNICITYNot specified	death_28	crrt	16	2	0.24	17	0.52
ETHNICITYWhite	death_28	crrt	135	1.2	0.15	9.8	0.85
congestive_heart_failure1	death_28	crrt	64	1	0.59	1.7	0.96
cardiac_arrhythmias1	death_28	crrt	70	1	0.62	1.7	0.96
valvular_disease1	death_28	crrt	18	1.7	0.85	3.6	0.13
paralysis1	death_28	crrt	12	0.54	0.16	1.8	0.32
renal_failure1	death_28	crrt	163	0.46	0.3	0.72	<0.01
liver_disease1	death_28	crrt	47	2.5	1.5	4.3	<0.01
coagulopathy1	death_28	crrt	102	0.89	0.56	1.4	0.61
cancer1	death_28	crrt	17	1.6	0.73	3.4	0.24
calcium_sup1	death_28	crrt	233	2	1.1	3.7	0.02
fcalcium_risk_groupsevere_hypo	death_28	crrt	28	1.8	0.72	4.6	0.2
fcalcium_risk_groupmild_hypo	death_28	crrt	204	0.93	0.5	1.7	0.83
fcalcium_risk_grouphyper	death_28	crrt	16	0.76	0.17	3.5	0.72
calcium_risk_groupsevere_hypo	death_28	crrt	75	0.73	0.39	1.4	0.31
calcium_risk_groupmild_hypo	death_28	crrt	115	1.1	0.63	1.8	0.81
calcium_risk_grouphyper	death_28	crrt	7	0.82	0.14	4.8	0.82
GENDERM	death_28	non-crrt	3531	0.78	0.69	0.89	<0.01
ADMISSION_TYPEEMERGENCY	death_28	non-crrt	4221	3	2.3	4	<0.01
ADMISSION_TYPEURGENT	death_28	non-crrt	92	1.7	0.92	3.1	0.09
MARITAL_STATUSNot specified	death_28	non-crrt	5823	1.5	1.2	1.9	<0.01
MARITAL_STATUSSingle	death_28	non-crrt	330	0.87	0.76	1	0.05
age	death_28	non-crrt	167	1	1	1	<0.01
ETHNICITYBlack	death_28	non-crrt	949	0.84	0.51	1.4	0.5
ETHNICITYHispanic	death_28	non-crrt	4250	0.78	0.41	1.5	0.45
ETHNICITYNot specified	death_28	non-crrt	336	1.4	0.89	2.2	0.15
ETHNICITYWhite	death_28	non-crrt	2460	1	0.66	1.5	0.97
congestive_heart_failure1	death_28	non-crrt	752	1.2	1	1.4	0.02
cardiac_arrhythmias1	death_28	non-crrt	841	1.4	1.2	1.6	<0.01
valvular_disease1	death_28	non-crrt	236	1.1	0.86	1.4	0.5
paralysis1	death_28	non-crrt	194	0.7	0.48	1	0.05
renal_failure1	death_28	non-crrt	706	1.1	0.96	1.4	0.12
liver_disease1	death_28	non-crrt	416	1.6	1.3	1.9	<0.01
coagulopathy1	death_28	non-crrt	1051	1.7	1.5	1.9	<0.01
cancer1	death_28	non-crrt	428	2	1.7	2.4	<0.01
calcium_sup1	death_28	non-crrt	4187	1	0.9	1.2	0.59
fcalcium_risk_groupsevere_hypo	death_28	non-crrt	92	1.8	1.2	2.6	<0.01
fcalcium_risk_groupmild_hypo	death_28	non-crrt	3670	1.5	1.2	1.7	<0.01
fcalcium_risk_grouphyper	death_28	non-crrt	278	1.4	1	2	0.05
calcium_risk_groupsevere_hypo	death_28	non-crrt	1123	0.86	0.71	1	0.12
calcium_risk_groupmild_hypo	death_28	non-crrt	3122	0.8	0.69	0.94	<0.01
calcium_risk_grouphyper	death_28	non-crrt	44	0.7	0.36	1.4	0.3
GENDERM	death_28	vasopressor	2165	0.77	0.64	0.91	<0.01
ADMISSION_TYPEEMERGENCY	death_28	vasopressor	2202	3.4	2.4	4.9	<0.01
ADMISSION_TYPEURGENT	death_28	vasopressor	53	2.2	1	4.6	0.04
MARITAL_STATUSNot specified	death_28	vasopressor	3417	1.7	1.3	2.2	<0.01
MARITAL_STATUSSingle	death_28	vasopressor	144	0.9	0.75	1.1	0.24
age	death_28	vasopressor	95	1	1	1	0.18
ETHNICITYBlack	death_28	vasopressor	585	0.69	0.35	1.4	0.3
ETHNICITYHispanic	death_28	vasopressor	2522	0.8	0.34	1.8	0.6
ETHNICITYNot specified	death_28	vasopressor	187	1.3	0.71	2.3	0.41
ETHNICITYWhite	death_28	vasopressor	1337	1	0.59	1.8	0.92
congestive_heart_failure1	death_28	vasopressor	361	1.3	1.1	1.6	<0.01
cardiac_arrhythmias1	death_28	vasopressor	397	1.3	1	1.5	0.03
valvular_disease1	death_28	vasopressor	133	1.3	0.95	1.7	0.11
paralysis1	death_28	vasopressor	86	0.77	0.46	1.3	0.31
renal_failure1	death_28	vasopressor	474	1.1	0.86	1.3	0.53
liver_disease1	death_28	vasopressor	213	2	1.6	2.6	<0.01
coagulopathy1	death_28	vasopressor	654	1.5	1.2	1.8	<0.01
cancer1	death_28	vasopressor	217	1.9	1.5	2.3	<0.01
calcium_sup1	death_28	vasopressor	2686	0.94	0.77	1.1	0.53
fcalcium_risk_groupsevere_hypo	death_28	vasopressor	50	3.5	2.2	5.5	<0.01
fcalcium_risk_groupmild_hypo	death_28	vasopressor	2012	1.8	1.4	2.3	<0.01
fcalcium_risk_grouphyper	death_28	vasopressor	184	1.2	0.71	1.9	0.55
calcium_risk_groupsevere_hypo	death_28	vasopressor	718	0.79	0.61	1	0.07
calcium_risk_groupmild_hypo	death_28	vasopressor	1872	0.69	0.55	0.86	<0.01
calcium_risk_grouphyper	death_28	vasopressor	24	0.86	0.34	2.2	0.74
GENDERM	death_28	non-vasopressor	1539	0.9	0.76	1.1	0.24
ADMISSION_TYPEEMERGENCY	death_28	non-vasopressor	2285	2.6	1.7	3.9	<0.01
ADMISSION_TYPEURGENT	death_28	non-vasopressor	47	1.8	0.8	4.1	0.15
MARITAL_STATUSNot specified	death_28	non-vasopressor	2705	1.3	0.95	1.8	0.1
MARITAL_STATUSSingle	death_28	non-vasopressor	233	0.83	0.69	0.99	0.04
age	death_28	non-vasopressor	84	1	1	1	<0.01
ETHNICITYBlack	death_28	non-vasopressor	419	0.95	0.48	1.9	0.9
ETHNICITYHispanic	death_28	non-vasopressor	1910	0.93	0.39	2.2	0.87
ETHNICITYNot specified	death_28	non-vasopressor	165	1.6	0.84	3.1	0.15
ETHNICITYWhite	death_28	non-vasopressor	1258	1.1	0.57	2	0.82
congestive_heart_failure1	death_28	non-vasopressor	455	1.1	0.87	1.3	0.5
cardiac_arrhythmias1	death_28	non-vasopressor	514	1.4	1.2	1.7	<0.01
valvular_disease1	death_28	non-vasopressor	121	0.93	0.65	1.3	0.68
paralysis1	death_28	non-vasopressor	120	0.63	0.39	1	0.06
renal_failure1	death_28	non-vasopressor	395	1.1	0.85	1.3	0.6
liver_disease1	death_28	non-vasopressor	250	1.4	1.1	1.8	<0.01
coagulopathy1	death_28	non-vasopressor	499	1.6	1.4	2	<0.01
cancer1	death_28	non-vasopressor	228	2.1	1.7	2.7	<0.01
calcium_sup1	death_28	non-vasopressor	1734	1.2	1	1.4	0.04
fcalcium_risk_groupsevere_hypo	death_28	non-vasopressor	70	1.3	0.77	2.2	0.33
fcalcium_risk_groupmild_hypo	death_28	non-vasopressor	1862	1.2	0.95	1.5	0.12
fcalcium_risk_grouphyper	death_28	non-vasopressor	110	1.5	0.95	2.3	0.08
calcium_risk_groupsevere_hypo	death_28	non-vasopressor	480	0.8	0.61	1	0.09
calcium_risk_groupmild_hypo	death_28	non-vasopressor	1365	0.91	0.75	1.1	0.37
calcium_risk_grouphyper	death_28	non-vasopressor	27	0.61	0.27	1.4	0.24
