# Supplementary material for: The Prognostic Value of Calcium in Post-Cardiovascular Surgery Patients in the Intensive Care Unit
Source: Front Cardiovasc Med. 2021 Oct 5;8:733528. doi: 10.3389/fcvm.2021.733528 (PMC8523822; doi:10.3389/fcvm.2021.733528)
Supplement: Supplementary file 8 [file Table_8.XLSX]

## Sheet: Supplemental file 8
Supplemental file 8: xlsx. The maximum standardized differences between groups in eICU dataset.
varible	max.std.eff.sz	min.p	max.ks	min.ks.pval	stop.method
age	0.47	0.0264	0.2622	0.0378	unweighted method
ethnicity:African American	0.2273	0.0003	0.0776	0.0003	unweighted method
bmi	0.2768	0.0097	0.2157	0.0017	unweighted method
calcium supplement	0.5368	0.0026	0.1455	0.0026	unweighted method
age	0.0465	0.624	0.0959	0.997	absolute standardized effect size method
ethnicity:African American	0.208	0.2076	0.071	0.2076	absolute standardized effect size method
bmi	0.0455	0.5448	0.1604	0.7925	absolute standardized effect size method
calcium supplement	0.0984	0.1645	0.0267	0.1645	absolute standardized effect size method
age	0.046	0.6249	0.0933	0.9962	the weighted two-sample Kolmogorov-Smirnov (KS) method
ethnicity:African American	0.203	0.2789	0.0693	0.2789	the weighted two-sample Kolmogorov-Smirnov (KS) method
bmi	0.0453	0.5466	0.1571	0.7922	the weighted two-sample Kolmogorov-Smirnov (KS) method
calcium supplement	0.0989	0.1627	0.0268	0.1627	the weighted two-sample Kolmogorov-Smirnov (KS) method
