# Supplementary material for: The Prognostic Value of Calcium in Post-Cardiovascular Surgery Patients in the Intensive Care Unit
Source: Front Cardiovasc Med. 2021 Oct 5;8:733528. doi: 10.3389/fcvm.2021.733528 (PMC8523822; doi:10.3389/fcvm.2021.733528)
Supplement: Supplementary file 9 [file Table_9.XLSX]

## Sheet: Supplemental file 9
Supplemental file 9: xlsx. Full results of univariate logistics analysis for outcomes in eICU dataset.
		pre-match cohort				post-match cohort
outcome	covariate	OR	lower.ci	higher.ci	P	OR	lower.ci	higher.ci	P
death_in_hospital	pao2_mean	1	1	1	0.48	1	1	1	0.24
icu_interval_group	pao2_mean	1	1	1	0.87	1	1	1	0.38
hospital_interval_group	pao2_mean	1	1	1	0.33	1	1	1	0.1
death_in_hospital	paco2_mean	1	1	1	0.36	1	1	1	0.63
icu_interval_group	paco2_mean	0.99	0.98	0.99	<0.01	0.99	0.98	0.99	<0.01
hospital_interval_group	paco2_mean	0.99	0.98	1	<0.01	0.99	0.98	1	<0.01
death_in_hospital	ph_mean	0.83	0.63	1.11	0.21	0.78	0.58	1.04	0.09
icu_interval_group	ph_mean	1.62	0.9	2.9	0.11	1.35	0.68	2.66	0.39
hospital_interval_group	ph_mean	2.5	1.39	4.5	<0.01	1.97	1	3.89	0.05
death_in_hospital	SOFA	1.02	1.01	1.03	<0.01	1.02	1.01	1.03	<0.01
icu_interval_group	SOFA	1.04	1.03	1.06	<0.01	1.05	1.04	1.06	<0.01
hospital_interval_group	SOFA	1.04	1.03	1.05	<0.01	1.04	1.03	1.06	<0.01
death_in_hospital	age	1	1	1	0.73	1	1	1	0.91
icu_interval_group	age	1	1	1	0.29	1	1	1	0.39
hospital_interval_group	age	1	1	1	0.09	1	1	1.01	0.1
death_in_hospital	gender	1.02	0.99	1.04	0.25	1.01	0.98	1.03	0.62
icu_interval_group	gender	0.97	0.91	1.04	0.42	0.97	0.9	1.05	0.5
hospital_interval_group	gender	0.9	0.84	0.96	<0.01	0.91	0.85	0.99	0.02
death_in_hospital	apache_iv	1	1	1	<0.01	1	1	1	<0.01
icu_interval_group	apache_iv	1	1	1	<0.01	1	1	1	<0.01
hospital_interval_group	apache_iv	1	1	1	<0.01	1	1	1	<0.01
death_in_hospital	ethnicity	0.94	0.9	0.98	<0.01	0.95	0.92	0.99	0.01
death_in_hospital	ethnicity	0.98	0.93	1.02	0.3	0.99	0.95	1.03	0.62
death_in_hospital	ethnicity	1.04	0.86	1.25	0.72	1	0.9	1.1	0.96
death_in_hospital	ethnicity	0.96	0.9	1.01	0.13	0.98	0.92	1.04	0.44
icu_interval_group	ethnicity	0.98	0.76	1.26	0.87	0.98	0.76	1.27	0.89
icu_interval_group	ethnicity	0.97	0.88	1.06	0.49	0.95	0.85	1.05	0.29
icu_interval_group	ethnicity	0.99	0.72	1.36	0.95	1.01	0.71	1.44	0.94
icu_interval_group	ethnicity	1.03	0.88	1.21	0.71	1.04	0.87	1.23	0.7
hospital_interval_group	ethnicity	0.98	0.77	1.25	0.87	1	0.79	1.27	1
hospital_interval_group	ethnicity	0.88	0.8	0.96	<0.01	0.86	0.78	0.95	<0.01
hospital_interval_group	ethnicity	0.77	0.56	1.05	0.1	0.68	0.51	0.92	0.01
hospital_interval_group	ethnicity	0.94	0.8	1.1	0.41	0.98	0.82	1.16	0.79
death_in_hospital	bmi	1	1	1	0.8	1	1	1	0.71
icu_interval_group	bmi	1	0.99	1	0.52	1	0.99	1	0.56
hospital_interval_group	bmi	1	0.99	1.01	0.87	1	0.99	1.01	0.96
death_in_hospital	heartrate_mean	1	1	1	0.03	1	1	1	0.03
icu_interval_group	heartrate_mean	1	1	1.01	0.02	1	1	1.01	0.03
hospital_interval_group	heartrate_mean	1	1	1.01	0.01	1	1	1.01	0.03
death_in_hospital	resprate_mean	1	1	1.01	0.49	1	1	1.01	0.44
icu_interval_group	resprate_mean	1.01	1	1.01	0.27	1.01	0.99	1.02	0.33
hospital_interval_group	resprate_mean	1	1	1.01	0.32	1	0.99	1.01	0.41
death_in_hospital	spo2_mean	1	1	1.01	0.27	1	1	1.01	0.36
icu_interval_group	spo2_mean	0.99	0.97	1.01	0.41	0.99	0.97	1.01	0.55
hospital_interval_group	spo2_mean	1	0.98	1.02	0.76	1.01	0.99	1.03	0.35
death_in_hospital	tempc_mean	0.95	0.92	1	0.03	0.95	0.91	0.99	0.01
icu_interval_group	tempc_mean	1.02	0.97	1.08	0.43	1.02	0.96	1.09	0.48
hospital_interval_group	tempc_mean	0.99	0.93	1.04	0.61	1.01	0.95	1.07	0.87
death_in_hospital	aniongap_mean	1.01	1	1.01	<0.01	1.01	1	1.01	<0.01
icu_interval_group	aniongap_mean	1.02	1.01	1.03	<0.01	1.02	1.01	1.03	<0.01
hospital_interval_group	aniongap_mean	1.01	1	1.02	<0.01	1.01	1	1.02	0.01
death_in_hospital	bicarbonate_mean	0.99	0.99	1	<0.01	0.99	0.99	1	<0.01
icu_interval_group	bicarbonate_mean	0.98	0.97	0.99	<0.01	0.98	0.97	0.99	<0.01
hospital_interval_group	bicarbonate_mean	0.99	0.98	1	0.09	0.99	0.98	1	0.18
death_in_hospital	creatinine_mean	1.02	1	1.03	0.02	1.01	1	1.03	0.03
icu_interval_group	creatinine_mean	1.01	0.98	1.04	0.57	1.02	0.99	1.06	0.27
hospital_interval_group	creatinine_mean	1.03	1	1.07	0.07	1.04	1.01	1.08	0.02
death_in_hospital	chloride_mean	1	1	1	0.85	1	1	1	0.75
icu_interval_group	chloride_mean	1.01	1.01	1.02	<0.01	1.02	1.01	1.02	<0.01
hospital_interval_group	chloride_mean	1.01	1	1.02	0.01	1.01	1	1.02	<0.01
death_in_hospital	glucose_mean	1	1	1	0.03	1	1	1	0.02
icu_interval_group	glucose_mean	1	1	1	0.01	1	1	1	0.02
hospital_interval_group	glucose_mean	1	1	1	0.68	1	1	1	0.54
death_in_hospital	hematocrit_mean	1	0.99	1	0.23	1	1	1	0.75
icu_interval_group	hematocrit_mean	0.99	0.99	1	0.1	1	0.99	1	0.25
hospital_interval_group	hematocrit_mean	0.99	0.98	0.99	<0.01	0.99	0.98	1	<0.01
death_in_hospital	hemoglobin_mean	0.99	0.98	1	0.13	1	0.99	1.01	0.52
icu_interval_group	hemoglobin_mean	0.98	0.96	1	0.1	0.99	0.97	1.01	0.35
hospital_interval_group	hemoglobin_mean	0.96	0.94	0.98	<0.01	0.97	0.95	0.99	<0.01
death_in_hospital	platelet_mean	1	1	1	0.97	1	1	1	0.97
icu_interval_group	platelet_mean	1	1	1	0.17	1	1	1	0.08
hospital_interval_group	platelet_mean	1	1	1	0.03	1	1	1	0.03
death_in_hospital	potassium_mean	1.01	0.97	1.05	0.58	1.01	0.97	1.05	0.69
icu_interval_group	potassium_mean	0.97	0.9	1.04	0.34	0.97	0.9	1.05	0.48
hospital_interval_group	potassium_mean	0.98	0.92	1.06	0.66	1	0.93	1.09	0.91
death_in_hospital	sodium_mean	1.01	1	1.01	0.08	1	1	1.01	0.09
icu_interval_group	sodium_mean	1.02	1.01	1.03	<0.01	1.02	1.01	1.03	<0.01
hospital_interval_group	sodium_mean	1.01	1.01	1.02	<0.01	1.02	1.01	1.03	<0.01
death_in_hospital	bun_mean	1	1	1	<0.01	1	1	1	0.01
icu_interval_group	bun_mean	1	1	1	0.18	1	1	1	0.24
hospital_interval_group	bun_mean	1	1	1.01	0.13	1	1	1.01	0.11
death_in_hospital	wbc_mean	1	1	1.01	0.19	1	1	1.01	0.14
icu_interval_group	wbc_mean	1.01	1	1.01	0.01	1.01	1	1.02	0.02
hospital_interval_group	wbc_mean	1	0.99	1.01	0.93	1	0.99	1.01	0.54
death_in_hospital	surgery_type	0.92	0.85	0.99	0.04	0.91	0.83	0.99	0.04
death_in_hospital	surgery_type	0.92	0.84	1.02	0.1	0.9	0.82	0.99	0.03
death_in_hospital	surgery_type	1.04	0.91	1.18	0.58	0.99	0.87	1.11	0.83
death_in_hospital	surgery_type	0.94	0.85	1.03	0.19	0.92	0.83	1.02	0.13
death_in_hospital	surgery_type	0.96	0.86	1.07	0.43	0.94	0.84	1.05	0.25
death_in_hospital	surgery_type	0.95	0.85	1.06	0.35	0.97	0.84	1.12	0.64
death_in_hospital	surgery_type	0.92	0.85	1	0.05	0.91	0.83	0.99	0.04
icu_interval_group	surgery_type	0.84	0.74	0.94	<0.01	0.84	0.74	0.95	0.01
icu_interval_group	surgery_type	1	0.83	1.2	0.99	0.95	0.72	1.23	0.68
icu_interval_group	surgery_type	0.95	0.79	1.14	0.57	0.88	0.71	1.1	0.26
icu_interval_group	surgery_type	0.91	0.77	1.09	0.32	0.92	0.77	1.11	0.39
icu_interval_group	surgery_type	0.77	0.64	0.92	<0.01	0.7	0.57	0.87	<0.01
icu_interval_group	surgery_type	0.95	0.79	1.15	0.61	0.95	0.78	1.16	0.61
icu_interval_group	surgery_type	0.84	0.74	0.95	<0.01	0.84	0.74	0.96	0.01
hospital_interval_group	surgery_type	0.88	0.78	1	0.05	0.88	0.77	1.01	0.07
hospital_interval_group	surgery_type	1.03	0.85	1.25	0.73	0.98	0.75	1.28	0.86
hospital_interval_group	surgery_type	0.99	0.82	1.19	0.89	0.98	0.79	1.21	0.82
hospital_interval_group	surgery_type	0.87	0.72	1.05	0.14	0.87	0.72	1.06	0.17
hospital_interval_group	surgery_type	0.81	0.68	0.98	0.03	0.75	0.61	0.93	0.01
hospital_interval_group	surgery_type	0.9	0.74	1.11	0.33	0.88	0.71	1.09	0.23
hospital_interval_group	surgery_type	0.87	0.76	0.99	0.03	0.87	0.76	1.01	0.06
death_in_hospital	calcium_sup	1.08	1	1.16	0.05	1.07	0.99	1.14	0.08
icu_interval_group	calcium_sup	1.24	1.12	1.37	<0.01	1.28	1.15	1.41	<0.01
hospital_interval_group	calcium_sup	1.22	1.1	1.36	<0.01	1.25	1.12	1.39	<0.01
death_in_hospital	fcalcium_group	0.98	0.92	1.05	0.61	0.96	0.93	0.99	<0.01
death_in_hospital	fcalcium_group	0.99	0.96	1.02	0.57	0.99	0.96	1.02	0.57
death_in_hospital	fcalcium_group	0.98	0.94	1.01	0.22	0.98	0.94	1.02	0.25
icu_interval_group	fcalcium_group	1.07	0.89	1.28	0.45	0.94	0.73	1.2	0.6
icu_interval_group	fcalcium_group	1.06	0.99	1.14	0.09	1.08	1	1.16	0.06
icu_interval_group	fcalcium_group	0.95	0.87	1.05	0.33	0.97	0.87	1.07	0.49
hospital_interval_group	fcalcium_group	0.99	0.83	1.2	0.96	0.91	0.72	1.15	0.43
hospital_interval_group	fcalcium_group	1.08	1	1.16	0.04	1.1	1.02	1.18	0.01
hospital_interval_group	fcalcium_group	0.92	0.84	1.01	0.09	0.94	0.85	1.04	0.24
death_in_hospital	calcium_group	0.99	0.95	1.04	0.78	1.01	0.96	1.07	0.63
death_in_hospital	calcium_group	0.99	0.96	1.02	0.43	1	0.97	1.02	0.78
death_in_hospital	calcium_group	0.95	0.92	0.98	<0.01	0.96	0.94	0.98	<0.01
icu_interval_group	calcium_group	1.01	0.9	1.12	0.93	1.01	0.9	1.13	0.92
icu_interval_group	calcium_group	0.92	0.85	0.99	0.02	0.89	0.82	0.97	<0.01
icu_interval_group	calcium_group	0.74	0.43	1.26	0.27	0.96	0.54	1.72	0.9
hospital_interval_group	calcium_group	0.96	0.86	1.07	0.45	0.97	0.86	1.09	0.58
hospital_interval_group	calcium_group	0.91	0.84	0.98	0.01	0.9	0.83	0.98	0.01
hospital_interval_group	calcium_group	0.54	0.51	0.57	<0.01	0.54	0.51	0.58	<0.01
