# Supplementary material for: The Prognostic Value of Calcium in Post-Cardiovascular Surgery Patients in the Intensive Care Unit
Source: Front Cardiovasc Med. 2021 Oct 5;8:733528. doi: 10.3389/fcvm.2021.733528 (PMC8523822; doi:10.3389/fcvm.2021.733528)
Supplement: Supplementary file 10 [file Table_10.XLSX]

## Sheet: Supplemental file 10
Supplemental file 10: xlsx. Full results of multivariate logistics analysis for outcomes in eICU dataset.
		pre-match cohort					post-match cohort
outcome	covariate	OR	lower.ci	higher.ci	P		outcome	covariate	OR	lower.ci	higher.ci	P
death_in_hospital.ph_mean	ph_mean	0.76	0.57	1.01	0.06		death_in_hospital	ethnicityAsian	0.95	0.9	1	0.03
death_in_hospital.ethnicityAsian	ethnicityAsian	0.97	0.93	1.02	0.25		death_in_hospital	ethnicityCaucasian	0.99	0.94	1.04	0.67
death_in_hospital.ethnicityCaucasian	ethnicityCaucasian	1	0.96	1.05	0.82		death_in_hospital	ethnicityHispanic	1.05	0.88	1.26	0.56
death_in_hospital.ethnicityHispanic	ethnicityHispanic	1.02	0.93	1.13	0.63		death_in_hospital	ethnicityOther/Unknown	0.95	0.89	1.01	0.13
death_in_hospital.ethnicityOther/Unknown	ethnicityOther/Unknown	0.97	0.91	1.04	0.39		death_in_hospital	surgery_typeCABG	0.92	0.85	0.99	0.04
death_in_hospital.surgery_typeCABG	surgery_typeCABG	0.91	0.83	0.99	0.03		death_in_hospital	surgery_typeCABG and valve	0.93	0.85	1.02	0.12
death_in_hospital.surgery_typeCABG and valve	surgery_typeCABG and valve	0.91	0.83	1	0.04		death_in_hospital	surgery_typeimplantation	1.04	0.91	1.18	0.57
death_in_hospital.surgery_typeimplantation	surgery_typeimplantation	1	0.89	1.12	0.95		death_in_hospital	surgery_typeother vascular bypass	0.93	0.85	1.03	0.17
death_in_hospital.surgery_typeother vascular bypass	surgery_typeother vascular bypass	0.92	0.83	1.02	0.1		death_in_hospital	surgery_typeothers	0.95	0.86	1.06	0.37
death_in_hospital.surgery_typeothers	surgery_typeothers	0.95	0.85	1.06	0.32		death_in_hospital	surgery_typethrombectomy	0.95	0.85	1.05	0.32
death_in_hospital.surgery_typethrombectomy	surgery_typethrombectomy	0.97	0.84	1.12	0.66		death_in_hospital	surgery_typevalve	0.92	0.85	1	0.05
death_in_hospital.surgery_typevalve	surgery_typevalve	0.91	0.83	0.99	0.03		death_in_hospital	calcium_sup1	1.08	1.01	1.16	0.03
death_in_hospital.calcium_sup1	calcium_sup1	1.07	1	1.14	0.05		death_in_hospital	calcium_groupsevere_hypo	1	0.96	1.05	0.88
death_in_hospital.calcium_groupsevere_hypo	calcium_groupsevere_hypo	1.01	0.96	1.06	0.74		death_in_hospital	calcium_groupmild_hypo	0.99	0.96	1.02	0.67
death_in_hospital.calcium_groupmild_hypo	calcium_groupmild_hypo	1	0.97	1.02	0.78		death_in_hospital	calcium_grouphyper	0.93	0.86	1	0.05
death_in_hospital.calcium_grouphyper	calcium_grouphyper	0.97	0.93	1.01	0.15		death_in_hospital	fcalcium_groupsevere_hypo	0.97	0.91	1.02	0.23
death_in_hospital.fcalcium_groupsevere_hypo	fcalcium_groupsevere_hypo	0.95	0.92	0.99	0.02		death_in_hospital	fcalcium_groupmild_hypo	0.99	0.96	1.02	0.5
death_in_hospital.fcalcium_groupmild_hypo	fcalcium_groupmild_hypo	0.99	0.96	1.02	0.62		death_in_hospital	fcalcium_grouphyper	0.98	0.95	1.02	0.36
death_in_hospital.fcalcium_grouphyper	fcalcium_grouphyper	0.98	0.95	1.02	0.42		icu_interval_group	ethnicityAsian	1.01	0.79	1.29	0.93
icu_interval_group.ph_mean	ph_mean	1.43	0.75	2.73	0.27		icu_interval_group	ethnicityCaucasian	0.99	0.91	1.09	0.9
icu_interval_group.ethnicityAsian	ethnicityAsian	1	0.78	1.29	0.99		icu_interval_group	ethnicityHispanic	1	0.71	1.4	1
icu_interval_group.ethnicityCaucasian	ethnicityCaucasian	0.97	0.88	1.07	0.57		icu_interval_group	ethnicityOther/Unknown	0.97	0.83	1.14	0.75
icu_interval_group.ethnicityHispanic	ethnicityHispanic	1.01	0.69	1.49	0.95		icu_interval_group	surgery_typeCABG	0.84	0.75	0.95	<0.01
icu_interval_group.ethnicityOther/Unknown	ethnicityOther/Unknown	1	0.83	1.19	0.96		icu_interval_group	surgery_typeCABG and valve	1.01	0.84	1.21	0.91
icu_interval_group.surgery_typeCABG	surgery_typeCABG	0.84	0.74	0.96	0.01		icu_interval_group	surgery_typeimplantation	0.95	0.8	1.14	0.59
icu_interval_group.surgery_typeCABG and valve	surgery_typeCABG and valve	0.97	0.77	1.23	0.82		icu_interval_group	surgery_typeother vascular bypass	0.91	0.76	1.09	0.31
icu_interval_group.surgery_typeimplantation	surgery_typeimplantation	0.87	0.71	1.07	0.2		icu_interval_group	surgery_typeothers	0.75	0.63	0.9	<0.01
icu_interval_group.surgery_typeother vascular bypass	surgery_typeother vascular bypass	0.9	0.74	1.08	0.26		icu_interval_group	surgery_typethrombectomy	0.96	0.79	1.16	0.66
icu_interval_group.surgery_typeothers	surgery_typeothers	0.71	0.58	0.86	<0.01		icu_interval_group	surgery_typevalve	0.84	0.74	0.94	<0.01
icu_interval_group.surgery_typethrombectomy	surgery_typethrombectomy	0.95	0.77	1.17	0.63		icu_interval_group	calcium_sup1	1.23	1.11	1.36	<0.01
icu_interval_group.surgery_typevalve	surgery_typevalve	0.84	0.73	0.95	0.01		icu_interval_group	calcium_groupsevere_hypo	1.01	0.91	1.13	0.82
icu_interval_group.calcium_sup1	calcium_sup1	1.27	1.14	1.42	<0.01		icu_interval_group	calcium_groupmild_hypo	0.93	0.86	1	0.05
icu_interval_group.calcium_groupsevere_hypo	calcium_groupsevere_hypo	1	0.89	1.12	0.98		icu_interval_group	calcium_grouphyper	0.73	0.39	1.39	0.34
icu_interval_group.calcium_groupmild_hypo	calcium_groupmild_hypo	0.9	0.83	0.98	0.02		icu_interval_group	fcalcium_groupsevere_hypo	1.02	0.86	1.22	0.8
icu_interval_group.calcium_grouphyper	calcium_grouphyper	0.99	0.51	1.93	0.98		icu_interval_group	fcalcium_groupmild_hypo	1.05	0.98	1.13	0.15
icu_interval_group.fcalcium_groupsevere_hypo	fcalcium_groupsevere_hypo	0.95	0.76	1.17	0.62		icu_interval_group	fcalcium_grouphyper	0.96	0.87	1.05	0.33
icu_interval_group.fcalcium_groupmild_hypo	fcalcium_groupmild_hypo	1.07	0.99	1.15	0.08		hospital_interval_group	ethnicityAsian	0.99	0.78	1.26	0.94
icu_interval_group.fcalcium_grouphyper	fcalcium_grouphyper	0.97	0.88	1.06	0.48		hospital_interval_group	ethnicityCaucasian	0.89	0.82	0.98	0.01
hospital_interval_group.ph_mean	ph_mean	2.28	1.21	4.31	0.01		hospital_interval_group	ethnicityHispanic	0.78	0.57	1.07	0.13
hospital_interval_group.ethnicityAsian	ethnicityAsian	0.97	0.76	1.24	0.81		hospital_interval_group	ethnicityOther/Unknown	0.89	0.75	1.04	0.15
hospital_interval_group.ethnicityCaucasian	ethnicityCaucasian	0.87	0.79	0.96	0.01		hospital_interval_group	surgery_typeCABG	0.9	0.8	1.02	0.1
hospital_interval_group.ethnicityHispanic	ethnicityHispanic	0.68	0.51	0.92	0.01		hospital_interval_group	surgery_typeCABG and valve	1.07	0.88	1.29	0.51
hospital_interval_group.ethnicityOther/Unknown	ethnicityOther/Unknown	0.94	0.79	1.12	0.51		hospital_interval_group	surgery_typeimplantation	1	0.83	1.2	0.99
hospital_interval_group.surgery_typeCABG	surgery_typeCABG	0.91	0.79	1.03	0.14		hospital_interval_group	surgery_typeother vascular bypass	0.87	0.72	1.05	0.15
hospital_interval_group.surgery_typeCABG and valve	surgery_typeCABG and valve	1.03	0.82	1.29	0.81		hospital_interval_group	surgery_typeothers	0.8	0.67	0.96	0.02
hospital_interval_group.surgery_typeimplantation	surgery_typeimplantation	0.96	0.79	1.18	0.71		hospital_interval_group	surgery_typethrombectomy	0.92	0.75	1.11	0.38
hospital_interval_group.surgery_typeother vascular bypass	surgery_typeother vascular bypass	0.86	0.71	1.04	0.12		hospital_interval_group	surgery_typevalve	0.87	0.77	1	0.04
hospital_interval_group.surgery_typeothers	surgery_typeothers	0.75	0.62	0.91	<0.01		hospital_interval_group	calcium_sup1	1.19	1.07	1.33	<0.01
hospital_interval_group.surgery_typethrombectomy	surgery_typethrombectomy	0.87	0.71	1.08	0.2		hospital_interval_group	calcium_groupsevere_hypo	0.97	0.87	1.08	0.56
hospital_interval_group.surgery_typevalve	surgery_typevalve	0.88	0.76	1	0.06		hospital_interval_group	calcium_groupmild_hypo	0.92	0.86	0.99	0.03
hospital_interval_group.calcium_sup1	calcium_sup1	1.23	1.09	1.38	<0.01		hospital_interval_group	calcium_grouphyper	0.54	0.46	0.63	<0.01
hospital_interval_group.calcium_groupsevere_hypo	calcium_groupsevere_hypo	0.98	0.87	1.1	0.73		hospital_interval_group	fcalcium_groupsevere_hypo	0.96	0.8	1.15	0.66
hospital_interval_group.calcium_groupmild_hypo	calcium_groupmild_hypo	0.93	0.86	1.01	0.07		hospital_interval_group	fcalcium_groupmild_hypo	1.08	1	1.16	0.05
hospital_interval_group.calcium_grouphyper	calcium_grouphyper	0.56	0.48	0.65	<0.01		hospital_interval_group	fcalcium_grouphyper	0.92	0.84	1.01	0.07
hospital_interval_group.fcalcium_groupsevere_hypo	fcalcium_groupsevere_hypo	0.91	0.73	1.14	0.41
hospital_interval_group.fcalcium_groupmild_hypo	fcalcium_groupmild_hypo	1.1	1.02	1.18	0.01
hospital_interval_group.fcalcium_grouphyper	fcalcium_grouphyper	0.94	0.85	1.03	0.21
