# Supplementary material for: The Prognostic Value of Calcium in Post-Cardiovascular Surgery Patients in the Intensive Care Unit
Source: Front Cardiovasc Med. 2021 Oct 5;8:733528. doi: 10.3389/fcvm.2021.733528 (PMC8523822; doi:10.3389/fcvm.2021.733528)
Supplement: Supplementary file 11 [file Table_11.XLSX]

## Sheet: Supplemental file 11
Supplemental file 11: xlsx. Full results of multivariate logistics subgroup analysis in eICU dataset.
covariate	outcome	subgroups	number of subgroups	OR	lower.ci	higher.ci	P
genderMale	death_in_hospital	CABG	281	1.02	0.98	1.06	0.42
ethnicityAsian	death_in_hospital	CABG	8	0.93	0.87	1	0.06
ethnicityCaucasian	death_in_hospital	CABG	307	0.95	0.88	1.02	0.18
ethnicityHispanic	death_in_hospital	CABG	3	0.92	0.84	1.01	0.09
ethnicityOther/Unknown	death_in_hospital	CABG	22	0.96	0.86	1.09	0.56
bmi	death_in_hospital	CABG	384	1	1	1.01	0.43
calcium_sup1	death_in_hospital	CABG	31	1.03	0.95	1.12	0.43
fcalcium_groupsevere_hypo	death_in_hospital	CABG	11	0.98	0.92	1.04	0.47
fcalcium_groupmild_hypo	death_in_hospital	CABG	148	1.02	0.97	1.06	0.43
fcalcium_grouphyper	death_in_hospital	CABG	87	0.99	0.95	1.02	0.49
calcium_groupsevere_hypo	death_in_hospital	CABG	56	1.01	0.95	1.07	0.76
calcium_groupmild_hypo	death_in_hospital	CABG	235	1	0.96	1.04	0.97
calcium_grouphyper	death_in_hospital	CABG	1	1	0.96	1.05	0.92
genderMale	death_in_hospital	VALVE	156	1.03	0.99	1.07	0.13
ethnicityAsian	death_in_hospital	VALVE	5	0.98	0.92	1.03	0.4
ethnicityCaucasian	death_in_hospital	VALVE	217	1	0.94	1.06	0.92
ethnicityHispanic	death_in_hospital	VALVE	3	0.97	0.91	1.02	0.24
ethnicityOther/Unknown	death_in_hospital	VALVE	11	0.97	0.92	1.03	0.37
bmi	death_in_hospital	VALVE	266	1	0.99	1	0.42
calcium_sup1	death_in_hospital	VALVE	22	0.96	0.92	0.99	0.02
fcalcium_groupsevere_hypo	death_in_hospital	VALVE	4	0.92	0.86	0.99	0.03
fcalcium_groupmild_hypo	death_in_hospital	VALVE	134	0.94	0.89	1	0.06
fcalcium_grouphyper	death_in_hospital	VALVE	48	0.93	0.87	0.98	0.01
calcium_groupsevere_hypo	death_in_hospital	VALVE	26	0.97	0.89	1.06	0.48
calcium_groupmild_hypo	death_in_hospital	VALVE	161	0.95	0.89	1	0.07
genderMale	death_in_hospital	SOFA>=4	304	1.06	1.01	1.1	0.02
ethnicityAsian	death_in_hospital	SOFA>=4	8	0.92	0.87	0.98	0.01
ethnicityCaucasian	death_in_hospital	SOFA>=4	343	0.99	0.93	1.06	0.8
ethnicityHispanic	death_in_hospital	SOFA>=4	5	1.1	0.8	1.51	0.57
ethnicityOther/Unknown	death_in_hospital	SOFA>=4	26	0.92	0.83	1.02	0.11
bmi	death_in_hospital	SOFA>=4	465	1	1	1	0.99
calcium_sup1	death_in_hospital	SOFA>=4	54	1.09	0.99	1.2	0.08
fcalcium_groupsevere_hypo	death_in_hospital	SOFA>=4	16	0.95	0.87	1.05	0.34
fcalcium_groupmild_hypo	death_in_hospital	SOFA>=4	201	0.98	0.92	1.03	0.41
fcalcium_grouphyper	death_in_hospital	SOFA>=4	90	0.96	0.9	1.02	0.15
calcium_groupsevere_hypo	death_in_hospital	SOFA>=4	68	0.99	0.91	1.07	0.79
calcium_groupmild_hypo	death_in_hospital	SOFA>=4	267	0.98	0.93	1.04	0.49
calcium_grouphyper	death_in_hospital	SOFA>=4	1	0.93	0.87	1	0.04
genderMale	death_in_hospital	SOFA<4	302	0.98	0.95	1	0.09
ethnicityAsian	death_in_hospital	SOFA<4	9	0.98	0.93	1.03	0.43
ethnicityCaucasian	death_in_hospital	SOFA<4	371	0.99	0.94	1.04	0.64
ethnicityHispanic	death_in_hospital	SOFA<4	5	0.97	0.92	1.03	0.37
ethnicityOther/Unknown	death_in_hospital	SOFA<4	24	0.98	0.93	1.03	0.35
bmi	death_in_hospital	SOFA<4	449	1	1	1	0.64
calcium_sup1	death_in_hospital	SOFA<4	19	0.99	0.98	1	0.18
fcalcium_groupsevere_hypo	death_in_hospital	SOFA<4	14	0.99	0.97	1.01	0.46
fcalcium_groupmild_hypo	death_in_hospital	SOFA<4	201	1	0.98	1.02	0.96
fcalcium_grouphyper	death_in_hospital	SOFA<4	80	1	0.97	1.04	0.89
calcium_groupsevere_hypo	death_in_hospital	SOFA<4	44	0.98	0.96	1.01	0.17
calcium_groupmild_hypo	death_in_hospital	SOFA<4	278	1	0.97	1.02	0.81
calcium_grouphyper	death_in_hospital	SOFA<4	2	0.98	0.96	1.01	0.28
genderMale	death_in_hospital	apacheiv>=54	305	1.03	0.98	1.08	0.22
ethnicityAsian	death_in_hospital	apacheiv>=54	4	0.89	0.82	0.97	<0.01
ethnicityCaucasian	death_in_hospital	apacheiv>=54	366	0.97	0.91	1.04	0.43
ethnicityHispanic	death_in_hospital	apacheiv>=54	2	1.48	0.78	2.81	0.23
ethnicityOther/Unknown	death_in_hospital	apacheiv>=54	20	0.92	0.81	1.04	0.17
bmi	death_in_hospital	apacheiv>=54	472	1	1	1	0.77
calcium_sup1	death_in_hospital	apacheiv>=54	51	1.09	0.99	1.2	0.08
fcalcium_groupsevere_hypo	death_in_hospital	apacheiv>=54	13	0.96	0.89	1.04	0.28
fcalcium_groupmild_hypo	death_in_hospital	apacheiv>=54	197	0.99	0.94	1.05	0.84
fcalcium_grouphyper	death_in_hospital	apacheiv>=54	105	0.96	0.9	1.02	0.2
calcium_groupsevere_hypo	death_in_hospital	apacheiv>=54	67	1	0.93	1.09	0.92
calcium_groupmild_hypo	death_in_hospital	apacheiv>=54	280	1	0.95	1.06	0.92
calcium_grouphyper	death_in_hospital	apacheiv>=54	2	0.94	0.89	1	0.07
genderMale	death_in_hospital	apacheiv<54	301	1	0.99	1.02	0.59
ethnicityAsian	death_in_hospital	apacheiv<54	13	1	0.99	1.01	0.77
ethnicityCaucasian	death_in_hospital	apacheiv<54	348	1.01	1	1.03	0.06
ethnicityHispanic	death_in_hospital	apacheiv<54	8	1.01	1	1.02	0.2
ethnicityOther/Unknown	death_in_hospital	apacheiv<54	30	1	0.99	1.01	0.7
bmi	death_in_hospital	apacheiv<54	442	1	1	1	1
calcium_sup1	death_in_hospital	apacheiv<54	22	1	0.99	1	0.31
fcalcium_groupsevere_hypo	death_in_hospital	apacheiv<54	17	0.98	0.96	1	0.08
fcalcium_groupmild_hypo	death_in_hospital	apacheiv<54	205	0.99	0.97	1.01	0.21
fcalcium_grouphyper	death_in_hospital	apacheiv<54	65	0.98	0.96	1	0.08
calcium_groupsevere_hypo	death_in_hospital	apacheiv<54	45	0.98	0.95	1	0.09
calcium_groupmild_hypo	death_in_hospital	apacheiv<54	265	0.98	0.95	1.01	0.15
calcium_grouphyper	death_in_hospital	apacheiv<54	1	0.97	0.94	1.01	0.12
genderMale	death_in_hospital	age>=67	296	1.01	0.97	1.05	0.72
ethnicityAsian	death_in_hospital	age>=67	6	0.93	0.86	1.01	0.08
ethnicityCaucasian	death_in_hospital	age>=67	413	1	0.93	1.07	0.95
ethnicityHispanic	death_in_hospital	age>=67	3	0.94	0.87	1.02	0.15
ethnicityOther/Unknown	death_in_hospital	age>=67	20	0.99	0.88	1.1	0.79
bmi	death_in_hospital	age>=67	481	1	0.99	1	0.6
calcium_sup1	death_in_hospital	age>=67	30	1.07	0.97	1.19	0.2
fcalcium_groupsevere_hypo	death_in_hospital	age>=67	11	0.92	0.88	0.96	<0.01
fcalcium_groupmild_hypo	death_in_hospital	age>=67	207	0.95	0.91	1	0.04
fcalcium_grouphyper	death_in_hospital	age>=67	88	0.93	0.89	0.98	<0.01
calcium_groupsevere_hypo	death_in_hospital	age>=67	67	1	0.94	1.08	0.9
calcium_groupmild_hypo	death_in_hospital	age>=67	287	0.99	0.94	1.03	0.53
calcium_grouphyper	death_in_hospital	age>=67	1	0.96	0.91	1.01	0.11
genderMale	death_in_hospital	age<67	310	1.03	1	1.06	0.08
ethnicityAsian	death_in_hospital	age<67	11	0.94	0.89	1	0.04
ethnicityCaucasian	death_in_hospital	age<67	301	0.96	0.91	1.02	0.22
ethnicityHispanic	death_in_hospital	age<67	7	1.06	0.83	1.35	0.63
ethnicityOther/Unknown	death_in_hospital	age<67	30	0.92	0.86	0.97	0.01
bmi	death_in_hospital	age<67	433	1	1	1	0.53
calcium_sup1	death_in_hospital	age<67	43	1.08	0.99	1.19	0.1
fcalcium_groupsevere_hypo	death_in_hospital	age<67	19	1.04	0.96	1.12	0.35
fcalcium_groupmild_hypo	death_in_hospital	age<67	195	1.04	1	1.08	0.08
fcalcium_grouphyper	death_in_hospital	age<67	82	1.04	0.98	1.09	0.19
calcium_groupsevere_hypo	death_in_hospital	age<67	45	0.98	0.92	1.04	0.44
calcium_groupmild_hypo	death_in_hospital	age<67	258	1	0.96	1.04	0.99
calcium_grouphyper	death_in_hospital	age<67	2	0.96	0.91	1	0.06
